# Supplementary material for: A revision of the genus Eurhoptus LeConte, 1876 (Curculionidae, Cryptorhynchinae) of America north of Mexico
Source: Zookeys. 2018 Oct 2;(787):37–80. doi: 10.3897/zookeys.787.26948 (PMC6177525; doi:10.3897/zookeys.787.26948)
Supplement: XML Treatment for Eurhoptus [file zookeys.787.26948-treatment1.xml]

<!DOCTYPE tp:taxon-treatment
  PUBLIC "-//TaxonX//DTD Taxonomic Treatment Publishing DTD v0 20100105//EN" "tax-treatment-NSO.dtd">
<tp:taxon-treatment xmlns:tp="http://www.plazi.org/taxpub"><tp:treatment-meta><kwd-group><label>Taxon classification</label><kwd><named-content xmlns:xlink="http://www.w3.org/1999/xlink" content-type="kingdom">Animalia</named-content></kwd><kwd><named-content xmlns:xlink="http://www.w3.org/1999/xlink" content-type="order">Coleoptera</named-content></kwd><kwd><named-content xmlns:xlink="http://www.w3.org/1999/xlink" content-type="family">Curculionidae</named-content></kwd></kwd-group><mixed-citation publication-type="journal"><person-group><name><surname>Anderson</surname><given-names>Robert S.</given-names></name><name><surname>Caterino</surname><given-names>Michael S.</given-names></name></person-group><article-title>A revision of the genus <italic><tp:taxon-name><tp:taxon-name-part taxon-name-part-type="genus" reg="Eurhoptus">Eurhoptus</tp:taxon-name-part></tp:taxon-name></italic> LeConte, 1876 (<tp:taxon-name><tp:taxon-name-part taxon-name-part-type="family">Curculionidae</tp:taxon-name-part></tp:taxon-name>, <tp:taxon-name><tp:taxon-name-part taxon-name-part-type="subfamily">Cryptorhynchinae</tp:taxon-name-part></tp:taxon-name>) of America north of Mexico</article-title><source>Zookeys</source><day>2</day><month>10</month><year>2018</year><volume>2018</volume><issue>787</issue><fpage>37</fpage><lpage>80</lpage><pub-id pub-id-type="doi">10.3897/zookeys.787.26948</pub-id></mixed-citation></tp:treatment-meta><tp:nomenclature><tp:taxon-name>
              <tp:taxon-name-part taxon-name-part-type="genus" reg="Eurhoptus">Eurhoptus</tp:taxon-name-part>
            </tp:taxon-name><tp:taxon-authority>LeConte, 1876</tp:taxon-authority><tp:nomenclature-citation-list><tp:nomenclature-citation><tp:taxon-name>
                  <tp:taxon-name-part taxon-name-part-type="genus" reg="Eurhoptus">Eurhoptus</tp:taxon-name-part>
                </tp:taxon-name><comment>LeConte, 1876: 245; <xref ref-type="bibr" rid="B5">Blatchley and Leng 1916</xref>: 496; <xref ref-type="bibr" rid="B14">Kissinger 1964</xref>: 64; <xref ref-type="bibr" rid="B18">Papp 1979</xref>: 163; <xref ref-type="bibr" rid="B17">O’Brien and Wibmer 1982</xref>: 136; <xref ref-type="bibr" rid="B9">Downie and Arnett 1996</xref>: 1581; <xref ref-type="bibr" rid="B1">Alonso-Zarazaga and Lyal 1999</xref>: 131; <xref ref-type="bibr" rid="B24">Salsbury 2000</xref>: 347; <xref ref-type="bibr" rid="B2">Anderson 2002</xref>: 765; <xref ref-type="bibr" rid="B8">Ciegler 2010</xref>: 166.</comment></tp:nomenclature-citation><tp:nomenclature-citation><tp:taxon-name>
                  <tp:taxon-name-part taxon-name-part-type="genus" reg="Europtus">Europtus</tp:taxon-name-part>
                </tp:taxon-name><comment>; <xref ref-type="bibr" rid="B10">Fiedler 1940</xref>: 300 (error, in key).</comment></tp:nomenclature-citation><tp:nomenclature-citation><tp:taxon-name>
                  <tp:taxon-name-part taxon-name-part-type="genus" reg="Eurrhoptus">Eurrhoptus</tp:taxon-name-part>
                </tp:taxon-name><comment><xref ref-type="bibr" rid="B23">Rye 1878</xref>: 93 (unjustified emendation).</comment></tp:nomenclature-citation></tp:nomenclature-citation-list></tp:nomenclature><tp:treatment-sec sec-type="type species" id="SECID0EKOAE"><title>Type species.</title><p><italic><tp:taxon-name><tp:taxon-name-part taxon-name-part-type="genus" reg="Eurhoptus">Eurhoptus</tp:taxon-name-part><tp:taxon-name-part taxon-name-part-type="species" reg="pyriformis">pyriformis</tp:taxon-name-part></tp:taxon-name></italic> LeConte, 1876: 245 (by monotypy). Gender masculine.</p><!--PageBreak--></tp:treatment-sec><tp:treatment-sec sec-type="redescription" id="SECID0E3OAE"><title>Redescription</title><p>(U.S.A. species only). Small, convex, rounded, dull black or dark-brown. Body length (exclusive of head and rostrum) 1.8–3.2 mm, cuticle either largely bare, variously covered with short, fine to coarse, recurved seta-like scales, lacking other scales or variously clothed with dense approximate to imbricate flat scales in addition to recurved seta-like scales. Rostrum short, stout, flattened dorsally, about as long as prono<!--PageBreak-->tum or slightly less, scaly towards base, glabrous, finely punctured towards apex in female, more coarsely so in male; medially carinate or not. Eyes small, flat, oval, largely covered by slight post-ocular lobes when rostrum in repose. Head with frons scaly, not impressed. Antennae red-brown, funicle of 7 desmomeres, club small, oval. Pronotum about as wide as long, lateral margins rounded or straight; if straight, then margins tapered more or less evenly from base to apex with greatest width at base; if rounded, then apical portion constricted, tubulate with greatest width before base. Basal margin nearly straight, disc variously punctured, medially carinate, sulcate or evenly punctured; post-ocular lobes slight. Elytra robust, strongly rounded dorsally and laterally, striae distinct, of small to very large punctures; all elytral intervals evenly elevated, slightly rounded, each with single row of recurved seta-like scales. Scutellar shield not visible. Mesoventral cup distinct, metaventrite short, medially impressed behind cup or carinate. Abdomen with ventrite 1 variously modified with large median or paired rather deep pits, pit either glabrous, shining or filled with erect scales; areas around pit often with dense, fine golden setae encircling depression; ventrite 5 broadly triangular, about as long as ventrites 2–4 combined. Legs with femora not toothed, narrow to stout (greatly so in some species where width accentuated by dense, erect scales along dorsal and lateral margins); tibiae narrow to stout (greatly so in some species where width accentuated by dense, erect scales along dorsal and lateral margins); tarsi fine, narrow, article 3 widest, bilobed; tarsal claws minute. Male with aedeagus short, one-half or less length of aedeagal apodemes, in lateral view very slightly curved ventrally to almost straight, in dorsal view with lateral margins subparallel, slightly to abruptly convergent towards apex at about apical one-third to one-fifth. Internal sac with apical sclerite complex of modified cruciform arrangement. Female with bursa copulatrix and vagina lacking any internal sclerotization, spermatheca L-shaped; distal gonocoxite elongate-triangular, with distinct long, slender apical stylus, sternite 8 with apical lamellae short, basally widely divergent, basal apodeme rather robust, elongate, expanded slightly at apex, tergite 8 tapered towards truncate or acuminate finely irregularly serrate apex.</p></tp:treatment-sec><tp:treatment-sec sec-type="Diversity" id="SECID0EEPAE"><title>Diversity.</title><p>For many years two species have been recorded as occurring in the eastern U.S.A., <italic><tp:taxon-name><tp:taxon-name-part taxon-name-part-type="genus" reg="Eurhoptus">E.</tp:taxon-name-part><tp:taxon-name-part taxon-name-part-type="species" reg="pyriformis">pyriformis</tp:taxon-name-part></tp:taxon-name></italic> and <italic><tp:taxon-name><tp:taxon-name-part taxon-name-part-type="genus" reg="Eurhoptus">E.</tp:taxon-name-part><tp:taxon-name-part taxon-name-part-type="species" reg="sordidus">sordidus</tp:taxon-name-part></tp:taxon-name></italic>; however, specimens from central Texas of <italic><tp:taxon-name><tp:taxon-name-part taxon-name-part-type="genus" reg="Eurhoptus">E.</tp:taxon-name-part><tp:taxon-name-part taxon-name-part-type="species" reg="sordidus">sordidus</tp:taxon-name-part></tp:taxon-name></italic> differed in the structure of ventrite 1 with two separate impressions and not a single larger impression thus suggesting a third species was present. This species and two additional undescribed species were noted by <xref ref-type="bibr" rid="B2">Anderson (2002)</xref>.</p></tp:treatment-sec><tp:treatment-sec sec-type="natural history" id="SECID0EPQAE"><title>Natural history.</title><p>Almost all records of specimens of <italic><tp:taxon-name><tp:taxon-name-part taxon-name-part-type="genus" reg="Eurhoptus">Eurhoptus</tp:taxon-name-part></tp:taxon-name></italic> are from sifting leaf litter in various forested habitats. Otherwise, nothing is known of life history and immature stages.</p></tp:treatment-sec><ref-list><ref id="B5"><mixed-citation xmlns:xlink="http://www.w3.org/1999/xlink" xlink:type="simple"><person-group><name name-style="western"><surname>Blatchley</surname><given-names>WS</given-names></name><name name-style="western"><surname>Leng</surname><given-names>CW</given-names></name></person-group> (<year>1916</year>) <source><tp:taxon-name><tp:taxon-name-part taxon-name-part-type="genus">Rhynchophora</tp:taxon-name-part></tp:taxon-name> or weevils of North Eastern America.</source><publisher-name>The Nature Publishing Co.</publisher-name>, <publisher-loc>Indianapolis</publisher-loc>, <size units="page">682 pp</size>. Illus. <ext-link xlink:type="simple" ext-link-type="doi" xlink:href="10.5962/bhl.title.1557">https://doi.org/10.5962/bhl.title.1557</ext-link></mixed-citation></ref><ref id="B14"><mixed-citation xmlns:xlink="http://www.w3.org/1999/xlink" xlink:type="simple"><person-group><name name-style="western"><surname>Kissinger</surname><given-names>DG</given-names></name></person-group> (<year>1964</year>) <source><tp:taxon-name><tp:taxon-name-part taxon-name-part-type="family">Curculionidae</tp:taxon-name-part></tp:taxon-name> of America north of Mexico: A key to the genera.</source><publisher-name>Taxonomic Publications</publisher-name>, <publisher-loc>South Lancaster</publisher-loc>, <size units="page">143 pp</size>.</mixed-citation></ref><ref id="B18"><mixed-citation xmlns:xlink="http://www.w3.org/1999/xlink" xlink:type="simple"><person-group><name name-style="western"><surname>Papp</surname><given-names>CS</given-names></name></person-group> (<year>1979</year>) <source>An illustrated catalog of the <tp:taxon-name><tp:taxon-name-part taxon-name-part-type="subfamily">Cryptorhynchinae</tp:taxon-name-part></tp:taxon-name> of the New World with generic descriptions, references to the literature and deposition of type material (<tp:taxon-name><tp:taxon-name-part taxon-name-part-type="order">Coleoptera</tp:taxon-name-part></tp:taxon-name>: <tp:taxon-name><tp:taxon-name-part taxon-name-part-type="family">Curculionidae</tp:taxon-name-part></tp:taxon-name>).</source><publisher-name>California Department of Food and Agriculture</publisher-name>, <publisher-loc>Division of Plant Industry, Lab Services Entomology</publisher-loc>, <size units="page">467 pp</size>.</mixed-citation></ref><ref id="B17"><mixed-citation xmlns:xlink="http://www.w3.org/1999/xlink" xlink:type="simple"><person-group><name name-style="western"><surname>O’Brien</surname><given-names>CW</given-names></name><name name-style="western"><surname>Wibmer</surname><given-names>GJ</given-names></name></person-group> (<year>1982</year>) <article-title>Annotated checklist of the weevils (<tp:taxon-name><tp:taxon-name-part taxon-name-part-type="family">Curculionidae</tp:taxon-name-part></tp:taxon-name><italic>sensu lato)</italic> of North America, Central America, and the West Indies (<tp:taxon-name><tp:taxon-name-part taxon-name-part-type="order">Coleoptera</tp:taxon-name-part></tp:taxon-name>: <tp:taxon-name><tp:taxon-name-part taxon-name-part-type="superfamily">Curculionoidea</tp:taxon-name-part></tp:taxon-name>).</article-title><source>Memoirs of the American Entomological Institute</source><volume>34</volume>: <fpage>1</fpage>–<lpage>382</lpage>.</mixed-citation></ref><ref id="B9"><mixed-citation xmlns:xlink="http://www.w3.org/1999/xlink" xlink:type="simple"><person-group><name name-style="western"><surname>Downie</surname><given-names>NM</given-names></name><name name-style="western"><surname>Arnett</surname><given-names>Jr RH</given-names></name></person-group> (<year>1996</year>) The Beetles of Northeastern North America. Volume II. <tp:taxon-name><tp:taxon-name-part taxon-name-part-type="suborder">Polyphaga</tp:taxon-name-part></tp:taxon-name>. Series Bostrychiformia through <tp:taxon-name><tp:taxon-name-part taxon-name-part-type="superfamily">Curculionoidea</tp:taxon-name-part></tp:taxon-name>. The Sandhill Crane Press, Gainesville, Florida, 891–1721.</mixed-citation></ref><ref id="B1"><mixed-citation xmlns:xlink="http://www.w3.org/1999/xlink" xlink:type="simple"><person-group><name name-style="western"><surname>Alonso-Zarazaga</surname><given-names>MA</given-names></name><name name-style="western"><surname>Lyal</surname><given-names>CHC</given-names></name></person-group> (<year>1999</year>) A World Catalogue of Families and Genera of <tp:taxon-name><tp:taxon-name-part taxon-name-part-type="superfamily">Curculionoidea</tp:taxon-name-part></tp:taxon-name> (<tp:taxon-name><tp:taxon-name-part taxon-name-part-type="class">Insecta</tp:taxon-name-part></tp:taxon-name>: <tp:taxon-name><tp:taxon-name-part taxon-name-part-type="order">Coleoptera</tp:taxon-name-part></tp:taxon-name>) (Excepting <tp:taxon-name><tp:taxon-name-part taxon-name-part-type="family">Scolytidae</tp:taxon-name-part></tp:taxon-name> and <tp:taxon-name><tp:taxon-name-part taxon-name-part-type="family">Platypodidae</tp:taxon-name-part></tp:taxon-name>). Entomopraxis, 315 pp.</mixed-citation></ref><ref id="B24"><mixed-citation xmlns:xlink="http://www.w3.org/1999/xlink" xlink:type="simple"><person-group><name name-style="western"><surname>Salsbury</surname><given-names>GA</given-names></name></person-group> (<year>2000</year>) <source>The weevils of Kansas. A manual for identification.</source><publisher-name>Privately printed</publisher-name>, <publisher-loc>Lawrence</publisher-loc>, <size units="page">656 pp</size>.</mixed-citation></ref><ref id="B2"><mixed-citation xmlns:xlink="http://www.w3.org/1999/xlink" xlink:type="simple"><person-group><name name-style="western"><surname>Anderson</surname><given-names>RS</given-names></name></person-group> (<year>2002</year>) Chapter 131. <tp:taxon-name><tp:taxon-name-part taxon-name-part-type="family">Curculionidae</tp:taxon-name-part></tp:taxon-name>. In: Arnett Jr. RH, Thomas MC, Skelley P (Eds) American Beetles Volume 2. CRC Press, 722–815.</mixed-citation></ref><ref id="B8"><mixed-citation xmlns:xlink="http://www.w3.org/1999/xlink" xlink:type="simple"><person-group><name name-style="western"><surname>Ciegler</surname><given-names>JC</given-names></name></person-group> (<year>2010</year>) <source>Weevils of South Carolina (<tp:taxon-name><tp:taxon-name-part taxon-name-part-type="order">Coleoptera</tp:taxon-name-part></tp:taxon-name>: <tp:taxon-name><tp:taxon-name-part taxon-name-part-type="family">Nemonychidae</tp:taxon-name-part></tp:taxon-name>, <tp:taxon-name><tp:taxon-name-part taxon-name-part-type="family">Attelabidae</tp:taxon-name-part></tp:taxon-name>, <tp:taxon-name><tp:taxon-name-part taxon-name-part-type="family">Brentidae</tp:taxon-name-part></tp:taxon-name>, <tp:taxon-name><tp:taxon-name-part taxon-name-part-type="family">Ithyceridae</tp:taxon-name-part></tp:taxon-name>, and <tp:taxon-name><tp:taxon-name-part taxon-name-part-type="family">Curculionidae</tp:taxon-name-part></tp:taxon-name>). Clemson Public Service Activities.</source><publisher-name>South Carolina Agriculture and Forestry Research System</publisher-name>, <publisher-loc>Clemson University</publisher-loc>, <size units="page">276 pp</size>.</mixed-citation></ref><ref id="B10"><mixed-citation xmlns:xlink="http://www.w3.org/1999/xlink" xlink:type="simple"><person-group><name name-style="western"><surname>Fiedler</surname><given-names>C</given-names></name></person-group> (<year>1940</year>) <article-title>Die amerikanischen Gattungen der Subtribus <tp:taxon-name>Tylodina</tp:taxon-name> der <tp:taxon-name><tp:taxon-name-part taxon-name-part-type="tribe">Cryptorhynchini</tp:taxon-name-part></tp:taxon-name> (<tp:taxon-name><tp:taxon-name-part taxon-name-part-type="order">Coleoptera</tp:taxon-name-part></tp:taxon-name>: <tp:taxon-name><tp:taxon-name-part taxon-name-part-type="family">Curculionidae</tp:taxon-name-part></tp:taxon-name>).</article-title><source>Arbeiten űber morphologische undtaxonomische Entomologie aus Berlin-Dahlem,</source><volume>7</volume>(<issue>4</issue>): <fpage>295</fpage>–<lpage>304</lpage>.</mixed-citation></ref><ref id="B23"><mixed-citation xmlns:xlink="http://www.w3.org/1999/xlink" xlink:type="simple"><person-group><name name-style="western"><surname>Rye</surname><given-names>EC</given-names></name></person-group> (<year>1878</year>) <source><tp:taxon-name><tp:taxon-name-part taxon-name-part-type="class">Insecta</tp:taxon-name-part></tp:taxon-name>. In: Rye EC (Ed.) The Zoological Record for 1876; being the volume thirteenth of the Record of Zoological Literature.</source><publisher-name>John van Voorst</publisher-name>, <publisher-loc>London</publisher-loc>, <size units="page">240 pp</size>.</mixed-citation></ref></ref-list></tp:taxon-treatment>
