# Supplementary material for: A revision of the genus Eurhoptus LeConte, 1876 (Curculionidae, Cryptorhynchinae) of America north of Mexico
Source: Zookeys. 2018 Oct 2;(787):37–80. doi: 10.3897/zookeys.787.26948 (PMC6177525; doi:10.3897/zookeys.787.26948)
Supplement: XML Treatment for Eurhoptus pyriformis [file zookeys.787.26948-treatment2.xml]

<!DOCTYPE tp:taxon-treatment
  PUBLIC "-//TaxonX//DTD Taxonomic Treatment Publishing DTD v0 20100105//EN" "tax-treatment-NSO.dtd">
<tp:taxon-treatment xmlns:tp="http://www.plazi.org/taxpub"><tp:treatment-meta><kwd-group><label>Taxon classification</label><kwd><named-content xmlns:xlink="http://www.w3.org/1999/xlink" content-type="kingdom">Animalia</named-content></kwd><kwd><named-content xmlns:xlink="http://www.w3.org/1999/xlink" content-type="order">Coleoptera</named-content></kwd><kwd><named-content xmlns:xlink="http://www.w3.org/1999/xlink" content-type="family">Curculionidae</named-content></kwd></kwd-group><mixed-citation publication-type="journal"><person-group><name><surname>Anderson</surname><given-names>Robert S.</given-names></name><name><surname>Caterino</surname><given-names>Michael S.</given-names></name></person-group><article-title>A revision of the genus <italic><tp:taxon-name><tp:taxon-name-part taxon-name-part-type="genus" reg="Eurhoptus">Eurhoptus</tp:taxon-name-part></tp:taxon-name></italic> LeConte, 1876 (<tp:taxon-name><tp:taxon-name-part taxon-name-part-type="family">Curculionidae</tp:taxon-name-part></tp:taxon-name>, <tp:taxon-name><tp:taxon-name-part taxon-name-part-type="subfamily">Cryptorhynchinae</tp:taxon-name-part></tp:taxon-name>) of America north of Mexico</article-title><source>Zookeys</source><day>2</day><month>10</month><year>2018</year><volume>2018</volume><issue>787</issue><fpage>37</fpage><lpage>80</lpage><pub-id pub-id-type="doi">10.3897/zookeys.787.26948</pub-id></mixed-citation></tp:treatment-meta><tp:nomenclature><tp:taxon-name>
              <tp:taxon-name-part taxon-name-part-type="genus" reg="Eurhoptus">Eurhoptus</tp:taxon-name-part>
              <tp:taxon-name-part taxon-name-part-type="species" reg="pyriformis">pyriformis</tp:taxon-name-part>
            </tp:taxon-name><tp:taxon-authority>LeConte, 1876</tp:taxon-authority><xref ref-type="fig" rid="F2">Figures 2</xref><xref ref-type="fig" rid="F3">, 3</xref><tp:nomenclature-citation-list><tp:nomenclature-citation><tp:taxon-name>
                  <tp:taxon-name-part taxon-name-part-type="genus" reg="Eurhoptus">Eurhoptus</tp:taxon-name-part>
                  <tp:taxon-name-part taxon-name-part-type="species" reg="pyriformis">pyriformis</tp:taxon-name-part>
                </tp:taxon-name><comment>LeConte, 1876: 245; <xref ref-type="bibr" rid="B24">Salsbury 2000</xref>: 347; <xref ref-type="bibr" rid="B8">Ciegler 2010</xref>: 167.</comment></tp:nomenclature-citation><tp:nomenclature-citation><tp:taxon-name>
                  <tp:taxon-name-part taxon-name-part-type="genus" reg="Eurhoptus">Eurhoptus</tp:taxon-name-part>
                  <tp:taxon-name-part taxon-name-part-type="species" reg="pyriformis">pyriformis</tp:taxon-name-part>
                </tp:taxon-name><comment>(part); <xref ref-type="bibr" rid="B5">Blatchley and Leng 1916</xref>: 497; <xref ref-type="bibr" rid="B14">Kissinger 1964</xref>: 64; <xref ref-type="bibr" rid="B18">Papp 1979</xref>: 164; <xref ref-type="bibr" rid="B17">O’Brien and Wibmer 1982</xref>: 136; <xref ref-type="bibr" rid="B9">Downie and Arnett 1996</xref>: 1581; <xref ref-type="bibr" rid="B1">Alonso-Zarazaga and Lyal 1999</xref>: 131; <xref ref-type="bibr" rid="B2">Anderson 2002</xref>: 765.</comment></tp:nomenclature-citation></tp:nomenclature-citation-list></tp:nomenclature><tp:treatment-sec sec-type="Notes about types" id="SECID0EJUAE"><title>Notes about types.</title><p>This species was described from a single specimen labelled “Ill[inois]”. It has a red square label with “Type 5316” and a handwritten label “<tp:taxon-name><tp:taxon-name-part taxon-name-part-type="genus" reg="Eurhoptus">Eurhoptus</tp:taxon-name-part><tp:taxon-name-part taxon-name-part-type="species" reg="pyriformis">pyriformis</tp:taxon-name-part></tp:taxon-name> Lec.”. It is not dissected but appears to be a male based on the more coarsely punctate rostral apex. The type was not examined although high resolution images posted on the <named-content xmlns:xlink="http://www.w3.org/1999/xlink" content-type="dwc:institutional_code" xlink:type="simple">MCZC</named-content> Online Type Database (<ext-link xmlns:xlink="http://www.w3.org/1999/xlink" xlink:type="simple" ext-link-type="uri" xlink:href="http://140.247.96.247/mcz/Species_record.php?id=5050">http://140.247.96.247/mcz/Species_record.php?id=5050</ext-link>) were examined. There is little doubt as to the identity of this species.</p></tp:treatment-sec><tp:treatment-sec sec-type="redescription" id="SECID0EDVAE"><title>Redescription.</title><p>Body length (exclusive of head and rostrum) 2.1–2.9 mm, cuticle largely bare, variously covered with short, fine recurved seta-like scales, most specimens lacking other scales but some with head and base of rostrum scaly and with a few broad, flat pale imbricate scales variously arranged in irregular oblique band across elytra in apical one-half on intervals 2–7 and at bases of intervals 3–4 and 7. Pronotum with lateral margins straight, margins tapered more or less evenly from base to apex with greatest width at base, not medially carinate but may be medially impunctate in <!--PageBreak-->some specimens. Elytra strongly rounded dorsally and laterally, striae distinct, of large punctures, especially in posthumeral region; all elytral intervals evenly elevated, slightly rounded, each with single row of fine recurved seta-like scales. Metaventrite medially deeply impressed behind mesoventral cup. Abdomen with ventrite 1 with large median deep glabrous shining pit, area around pit with dense, fine golden inwardly directed scales encircling depression. Legs with femora and tibiae at most fringed with a few erect scales especially along outer margin of tibiae, hind tibiae subequal in width throughout most of length. Aedeagus about as long as one-half length of aedeagal apodemes, in lateral view slightly ventrally curved, in dorsal view with margins subparallel but abruptly strongly tapered towards apex at about apical one-quarter to one-fifth, apex produced medially as narrow extension, broadly rounded at tip, extension slightly narrower or more acuminate in some (scaly) specimens. Internal sac with large distinct cruciform apical sclerite complex, anterior bars longer than posterior bars, bars well defined, subparallel.</p></tp:treatment-sec><tp:treatment-sec sec-type="distribution" id="SECID0ELVAE"><title>Distribution</title><p>(Figure <xref ref-type="fig" rid="F3">3</xref>). This species is widely distributed in the eastern U.S.A. from Illinois, Pennsylvania and Michigan in the north, to the Gulf Coast of Mississippi and Louisiana in the south, and from Arkansas in the west, east to the Carolinas. Any literature records of this species from Texas are of <italic><tp:taxon-name><tp:taxon-name-part taxon-name-part-type="genus" reg="Eurhoptus">E.</tp:taxon-name-part><tp:taxon-name-part taxon-name-part-type="species" reg="cariniventris">cariniventris</tp:taxon-name-part></tp:taxon-name></italic>. <xref ref-type="bibr" rid="B24">Salsbury (2000)</xref> records a single specimen of this species from Kansas without further details; <xref ref-type="bibr" rid="B8">Ciegler (2010)</xref> records it from South Carolina. <xref ref-type="bibr" rid="B5">Blatchley and Leng (1916)</xref>, followed by <xref ref-type="bibr" rid="B17">O’Brien and Wibmer (1982)</xref> include Colorado in the distribution but this seems in error.</p><fig id="F3" position="float" orientation="portrait"><label>Figure 3.</label><caption><p>Records of <italic><tp:taxon-name><tp:taxon-name-part taxon-name-part-type="genus" reg="Eurhoptus">Eurhoptus</tp:taxon-name-part><tp:taxon-name-part taxon-name-part-type="species" reg="pyriformis">pyriformis</tp:taxon-name-part></tp:taxon-name></italic>.</p></caption><graphic xmlns:xlink="http://www.w3.org/1999/xlink" xlink:href="zookeys-787-037-g003.jpg" position="float" orientation="portrait" xlink:type="simple" id="oo_232378.jpg"/></fig></tp:treatment-sec><tp:treatment-sec sec-type="Notes about variation" id="SECID0EIXAE"><title>Notes about variation.</title><p>Some specimens examined have a few broad, flat pale imbricate scales variously arranged in an irregular oblique band across the elytra in the apical one-half on intervals 2–7 and at bases of intervals 3–4 and 7 (Figures <xref ref-type="fig" rid="F2">2A–B</xref>). These specimens also possess a slightly narrowed apex of the aedeagus but otherwise do not seem to be different from unscaled specimens and the two forms appear to be broadly sympatric. Sequences available to date are predominantly from southern Appalachia, the majority of which represent the unscaled form (Figures <xref ref-type="fig" rid="F2">2C–D</xref>). However, the scaled form is in fact more widespread, ranging from Arkansas in the west to South Carolina, and north to Michigan, and the molecular data suggest that this form is paraphyletic with respect to those unscaled populations in Appalachia. Similar scaling and the structure of abdominal ventrite 1 in <italic><tp:taxon-name><tp:taxon-name-part taxon-name-part-type="genus" reg="Eurhoptus">E.</tp:taxon-name-part><tp:taxon-name-part taxon-name-part-type="species" reg="cariniventris">cariniventris</tp:taxon-name-part></tp:taxon-name></italic> lead us to suggest its relationship as sister to <italic><tp:taxon-name><tp:taxon-name-part taxon-name-part-type="genus" reg="Eurhoptus">E.</tp:taxon-name-part><tp:taxon-name-part taxon-name-part-type="species" reg="pyriformis">pyriformis</tp:taxon-name-part></tp:taxon-name></italic>.</p></tp:treatment-sec><tp:treatment-sec sec-type="material" id="SECID0EMYAE"><title>Specimens examined</title><p>(293). <bold>ALABAMA</bold>: Escambia Co.: Brewton, Jct. Hwy 41 &amp; Escambia R. Trib (<named-content xmlns:xlink="http://www.w3.org/1999/xlink" content-type="dwc:verbatimCoordinates" xlink:type="simple"><named-content content-type="geo-json" specific-use="{&#34;type&#34;:&#34;Point&#34;,&#34;coordinates&#34;:[-87.060000,31.070000]}" id="NCID0EXYAE" xlink:type="simple">31.07, -87.06</named-content></named-content>), C.W. O’Brien &amp; P.W. Kovarik, 31 Dec 1997, leaf litter from beech-magnolia forest (1, <named-content xmlns:xlink="http://www.w3.org/1999/xlink" content-type="dwc:institutional_code" xlink:type="simple">ASUIC</named-content>); Monroe Co.: 1.6 km. S Claiborne Dam (<named-content xmlns:xlink="http://www.w3.org/1999/xlink" content-type="dwc:verbatimCoordinates" xlink:type="simple"><named-content content-type="geo-json" specific-use="{&#34;type&#34;:&#34;Point&#34;,&#34;coordinates&#34;:[-87.539200,31.591700]}" id="NCID0EEZAE" xlink:type="simple">31.5917, -87.5392</named-content></named-content>), C.E. Carlton, 31 May 1995, beech/magnolia riparian berlese (1, <named-content xmlns:xlink="http://www.w3.org/1999/xlink" content-type="dwc:institutional_code" xlink:type="simple">ASUIC</named-content>); Sumter Co.: Highway 17 at Noxubee River (<named-content xmlns:xlink="http://www.w3.org/1999/xlink" content-type="dwc:verbatimCoordinates" xlink:type="simple"><named-content content-type="geo-json" specific-use="{&#34;type&#34;:&#34;Point&#34;,&#34;coordinates&#34;:[-88.298000,32.918000]}" id="NCID0ERZAE" xlink:type="simple">32.918, -88.298</named-content></named-content>), J.A. McGown, 27 May 2004, under dead <italic><tp:taxon-name><tp:taxon-name-part taxon-name-part-type="genus" reg="Quercus">Quercus</tp:taxon-name-part><tp:taxon-name-part taxon-name-part-type="species" reg="nigra">nigra</tp:taxon-name-part></tp:taxon-name></italic>, floodplain (1, <abbrev xmlns:xlink="http://www.w3.org/1999/xlink" content-type="institution" xlink:title="Mississippi State Entomology Museum, Mississippi, Mississippi, U.S.A." id="ABBRID0EB1AE" xlink:type="simple">MEM</abbrev>). <bold>ARKANSAS</bold>: Logan Co.: Mount Magazine, 0.64 km. S. Green Field Park (<named-content xmlns:xlink="http://www.w3.org/1999/xlink" content-type="dwc:verbatimCoordinates" xlink:type="simple"><named-content content-type="geo-json" specific-use="{&#34;type&#34;:&#34;Point&#34;,&#34;coordinates&#34;:[-93.645000,35.167000]}" id="NCID0EL1AE" xlink:type="simple">35.167, -93.645</named-content></named-content>), C. Carlton, 21 May 1987, (4, <named-content xmlns:xlink="http://www.w3.org/1999/xlink" content-type="dwc:institutional_code" xlink:type="simple">CMNC</named-content>); Logan Co.: Mount Magazine, Green Bench, Gutter Rock Ck. (<named-content xmlns:xlink="http://www.w3.org/1999/xlink" content-type="dwc:verbatimCoordinates" xlink:type="simple"><named-content content-type="geo-json" specific-use="{&#34;type&#34;:&#34;Point&#34;,&#34;coordinates&#34;:[-93.660000,35.210000]}" id="NCID0EY1AE" xlink:type="simple">35.21, -93.66</named-content></named-content>), D. Bowles, 5 May 1988, leaf litter (1, <named-content xmlns:xlink="http://www.w3.org/1999/xlink" content-type="dwc:institutional_code" xlink:type="simple">UAAM</named-content>); Logan Co.: Mount Magazine, Signal Hill Trail (<named-content xmlns:xlink="http://www.w3.org/1999/xlink" content-type="dwc:verbatimCoordinates" xlink:type="simple"><named-content content-type="geo-json" specific-use="{&#34;type&#34;:&#34;Point&#34;,&#34;coordinates&#34;:[-93.640000,35.170000]}" id="NCID0EF2AE" xlink:type="simple">35.17, -93.64</named-content></named-content>), E.G. Riley, 13 May 1995 (6, <abbrev xmlns:xlink="http://www.w3.org/1999/xlink" content-type="institution" xlink:title="Edward G. Riley Insect Collection, College Station, Texas, U.S.A." id="ABBRID0EK2AE" xlink:type="simple">EGRC</abbrev>); <!--PageBreak-->Montgomery Co.: 2.41 km. E. Crystal Recreation Area, slopes at FS 177K (<named-content xmlns:xlink="http://www.w3.org/1999/xlink" content-type="dwc:verbatimCoordinates" xlink:type="simple"><named-content content-type="geo-json" specific-use="{&#34;type&#34;:&#34;Point&#34;,&#34;coordinates&#34;:[-93.600000,34.500000]}" id="NCID0EU2AE" xlink:type="simple">34.5, -93.6</named-content></named-content>), C.E. Carlton &amp; H.W. Robison, 19 Dec 1991, deciduous litter (1, <named-content xmlns:xlink="http://www.w3.org/1999/xlink" content-type="dwc:institutional_code" xlink:type="simple">UAAM</named-content>); Montgomery Co.: 2.41 km. E. Crystal Recreation Area, slopes at FS 177K (<named-content xmlns:xlink="http://www.w3.org/1999/xlink" content-type="dwc:verbatimCoordinates" xlink:type="simple"><named-content content-type="geo-json" specific-use="{&#34;type&#34;:&#34;Point&#34;,&#34;coordinates&#34;:[-93.600000,34.500000]}" id="NCID0EB3AE" xlink:type="simple">34.5, -93.6</named-content></named-content>), C.E. Carlton &amp; H.W. Robison, 24 Mar 1992, deciduous litter (1, <named-content xmlns:xlink="http://www.w3.org/1999/xlink" content-type="dwc:institutional_code" xlink:type="simple">UAAM</named-content>); Montgomery Co.: 2.41 km. E. Crystal Recreation Area, slopes at FS 177K (<named-content xmlns:xlink="http://www.w3.org/1999/xlink" content-type="dwc:verbatimCoordinates" xlink:type="simple"><named-content content-type="geo-json" specific-use="{&#34;type&#34;:&#34;Point&#34;,&#34;coordinates&#34;:[-93.600000,34.500000]}" id="NCID0EO3AE" xlink:type="simple">34.5, -93.6</named-content></named-content>), C.E. Carlton &amp; H.W. Robison, 4 May 1992, deciduous litter (1, <named-content xmlns:xlink="http://www.w3.org/1999/xlink" content-type="dwc:institutional_code" xlink:type="simple">UAAM</named-content>); Montgomery Co.: 2.41 km. E. Crystal Recreation Area, slopes at FS 177K (<named-content xmlns:xlink="http://www.w3.org/1999/xlink" content-type="dwc:verbatimCoordinates" xlink:type="simple"><named-content content-type="geo-json" specific-use="{&#34;type&#34;:&#34;Point&#34;,&#34;coordinates&#34;:[-93.600000,34.500000]}" id="NCID0E23AE" xlink:type="simple">34.5, -93.6</named-content></named-content>), C.E. Carlton &amp; H.W. Robison, 16 May 1992, deciduous litter (1, <named-content xmlns:xlink="http://www.w3.org/1999/xlink" content-type="dwc:institutional_code" xlink:type="simple">UAAM</named-content>); Montgomery Co.: 2.41 km. E. Crystal Recreation Area, slopes at FS 177K (<named-content xmlns:xlink="http://www.w3.org/1999/xlink" content-type="dwc:verbatimCoordinates" xlink:type="simple"><named-content content-type="geo-json" specific-use="{&#34;type&#34;:&#34;Point&#34;,&#34;coordinates&#34;:[-93.600000,34.500000]}" id="NCID0EI4AE" xlink:type="simple">34.5, -93.6</named-content></named-content>), C.E. Carlton &amp; H.W. Robison, 16 Nov 1991, deciduous litter (1, <named-content xmlns:xlink="http://www.w3.org/1999/xlink" content-type="dwc:institutional_code" xlink:type="simple">UAAM</named-content>); Montgomery Co.: Collier Spring (<named-content xmlns:xlink="http://www.w3.org/1999/xlink" content-type="dwc:verbatimCoordinates" xlink:type="simple"><named-content content-type="geo-json" specific-use="{&#34;type&#34;:&#34;Point&#34;,&#34;coordinates&#34;:[-93.592900,34.483900]}" id="NCID0EV4AE" xlink:type="simple">34.4839, -93.5929</named-content></named-content>), C.E. Carlton &amp; J.S. Park, 17 Oct 2012, berlese (2, <named-content xmlns:xlink="http://www.w3.org/1999/xlink" content-type="dwc:institutional_code" xlink:type="simple">CUAC</named-content>), DNA extract SSM431; Montgomery Co.: Crystal Recreation Area, E. of campground (<named-content xmlns:xlink="http://www.w3.org/1999/xlink" content-type="dwc:verbatimCoordinates" xlink:type="simple"><named-content content-type="geo-json" specific-use="{&#34;type&#34;:&#34;Point&#34;,&#34;coordinates&#34;:[-93.600000,34.500000]}" id="NCID0EC5AE" xlink:type="simple">34.5, -93.6</named-content></named-content>), C.E. Carlton &amp; H.W. Robison, 21 Jan 1992, deciduous litter (1, <named-content xmlns:xlink="http://www.w3.org/1999/xlink" content-type="dwc:institutional_code" xlink:type="simple">UAAM</named-content>); Montgomery Co.: Little Missouri Falls Recreation Area, slopes SW of river (<named-content xmlns:xlink="http://www.w3.org/1999/xlink" content-type="dwc:verbatimCoordinates" xlink:type="simple"><named-content content-type="geo-json" specific-use="{&#34;type&#34;:&#34;Point&#34;,&#34;coordinates&#34;:[-93.900000,34.400000]}" id="NCID0EP5AE" xlink:type="simple">34.4, -93.9</named-content></named-content>), C.E. Carlton &amp; H.W. Robison, 17 Aug 1991, deciduous litter (1, <named-content xmlns:xlink="http://www.w3.org/1999/xlink" content-type="dwc:institutional_code" xlink:type="simple">UAAM</named-content>); Montgomery Co.: Little Missouri Falls Recreation Area, slopes SW of river (<named-content xmlns:xlink="http://www.w3.org/1999/xlink" content-type="dwc:verbatimCoordinates" xlink:type="simple"><named-content content-type="geo-json" specific-use="{&#34;type&#34;:&#34;Point&#34;,&#34;coordinates&#34;:[-93.900000,34.400000]}" id="NCID0E35AE" xlink:type="simple">34.4, -93.9</named-content></named-content>), C.E. Carlton &amp; H.W. Robison, 26 Jul 1991, deciduous litter (1, <named-content xmlns:xlink="http://www.w3.org/1999/xlink" content-type="dwc:institutional_code" xlink:type="simple">UAAM</named-content>); Newton Co.: Buffalo National River (<named-content xmlns:xlink="http://www.w3.org/1999/xlink" content-type="dwc:verbatimCoordinates" xlink:type="simple"><named-content content-type="geo-json" specific-use="{&#34;type&#34;:&#34;Point&#34;,&#34;coordinates&#34;:[-93.341100,36.036900]}" id="NCID0EJ6AE" xlink:type="simple">36.0369, -93.3411</named-content></named-content>), M.J. Skvarla, 12 Jun 2013, litter next to log (1, <named-content xmlns:xlink="http://www.w3.org/1999/xlink" content-type="dwc:institutional_code" xlink:type="simple">UAAM</named-content>); Newton Co.: Buffalo National River (<named-content xmlns:xlink="http://www.w3.org/1999/xlink" content-type="dwc:verbatimCoordinates" xlink:type="simple"><named-content content-type="geo-json" specific-use="{&#34;type&#34;:&#34;Point&#34;,&#34;coordinates&#34;:[-93.341100,36.036900]}" id="NCID0EW6AE" xlink:type="simple">36.0369, -93.3411</named-content></named-content>), M.J. Skvarla, 25 Sep 2013, litter next to log (1, <named-content xmlns:xlink="http://www.w3.org/1999/xlink" content-type="dwc:institutional_code" xlink:type="simple">UAAM</named-content>); Newton Co.: Buffalo National River (<named-content xmlns:xlink="http://www.w3.org/1999/xlink" content-type="dwc:verbatimCoordinates" xlink:type="simple"><named-content content-type="geo-json" specific-use="{&#34;type&#34;:&#34;Point&#34;,&#34;coordinates&#34;:[-93.340800,36.037200]}" id="NCID0EEAAG" xlink:type="simple">36.0372, -93.3408</named-content></named-content>), M.J. Skvarla, 25 Sep 2013, leaf litter in pile (1, <named-content xmlns:xlink="http://www.w3.org/1999/xlink" content-type="dwc:institutional_code" xlink:type="simple">UAAM</named-content>); Newton Co.: Buffalo National River (<named-content xmlns:xlink="http://www.w3.org/1999/xlink" content-type="dwc:verbatimCoordinates" xlink:type="simple"><named-content content-type="geo-json" specific-use="{&#34;type&#34;:&#34;Point&#34;,&#34;coordinates&#34;:[-93.341100,36.037200]}" id="NCID0ERAAG" xlink:type="simple">36.0372, -93.3411</named-content></named-content>), M.J. Skvarla, 25 Sep 2013, thin litter next to log (1, <named-content xmlns:xlink="http://www.w3.org/1999/xlink" content-type="dwc:institutional_code" xlink:type="simple">UAAM</named-content>); Newton Co.: Buffalo National River (<named-content xmlns:xlink="http://www.w3.org/1999/xlink" content-type="dwc:verbatimCoordinates" xlink:type="simple"><named-content content-type="geo-json" specific-use="{&#34;type&#34;:&#34;Point&#34;,&#34;coordinates&#34;:[-93.340000,36.037770]}" id="NCID0E5AAG" xlink:type="simple">36.03777, -93.34</named-content></named-content>), M.J. Skvarla, 29 May 2013, pitfall in wooded area (1, <named-content xmlns:xlink="http://www.w3.org/1999/xlink" content-type="dwc:institutional_code" xlink:type="simple">UAAM</named-content>); Newton Co.: Buffalo National River (<named-content xmlns:xlink="http://www.w3.org/1999/xlink" content-type="dwc:verbatimCoordinates" xlink:type="simple"><named-content content-type="geo-json" specific-use="{&#34;type&#34;:&#34;Point&#34;,&#34;coordinates&#34;:[-93.340300,36.038600]}" id="NCID0ELBAG" xlink:type="simple">36.0386, -93.3403</named-content></named-content>), M.J. Skvarla, 28 Aug 2013, pitfall (1, <named-content xmlns:xlink="http://www.w3.org/1999/xlink" content-type="dwc:institutional_code" xlink:type="simple">UAAM</named-content>); Newton Co.: Buffalo National River (<named-content xmlns:xlink="http://www.w3.org/1999/xlink" content-type="dwc:verbatimCoordinates" xlink:type="simple"><named-content content-type="geo-json" specific-use="{&#34;type&#34;:&#34;Point&#34;,&#34;coordinates&#34;:[-93.341100,36.038600]}" id="NCID0EYBAG" xlink:type="simple">36.0386, -93.3411</named-content></named-content>), M.J. Skvarla, 28 Jun 2013, red pan/intercept (1, <named-content xmlns:xlink="http://www.w3.org/1999/xlink" content-type="dwc:institutional_code" xlink:type="simple">UAAM</named-content>); Newton Co.: Buffalo National River (<named-content xmlns:xlink="http://www.w3.org/1999/xlink" content-type="dwc:verbatimCoordinates" xlink:type="simple"><named-content content-type="geo-json" specific-use="{&#34;type&#34;:&#34;Point&#34;,&#34;coordinates&#34;:[-93.340000,36.038600]}" id="NCID0EFCAG" xlink:type="simple">36.0386, -93.34</named-content></named-content>), M.J. Skvarla, 29 May 2013, pitfall in wooded area (1, <named-content xmlns:xlink="http://www.w3.org/1999/xlink" content-type="dwc:institutional_code" xlink:type="simple">UAAM</named-content>); Newton Co.: Buffalo National River (<named-content xmlns:xlink="http://www.w3.org/1999/xlink" content-type="dwc:verbatimCoordinates" xlink:type="simple"><named-content content-type="geo-json" specific-use="{&#34;type&#34;:&#34;Point&#34;,&#34;coordinates&#34;:[-93.340800,36.038900]}" id="NCID0ESCAG" xlink:type="simple">36.0389, -93.3408</named-content></named-content>), M.J. Skvarla, 17 Jul 2013, litter under low bush (1, <named-content xmlns:xlink="http://www.w3.org/1999/xlink" content-type="dwc:institutional_code" xlink:type="simple">UAAM</named-content>); Newton Co.: Buffalo National River (<named-content xmlns:xlink="http://www.w3.org/1999/xlink" content-type="dwc:verbatimCoordinates" xlink:type="simple"><named-content content-type="geo-json" specific-use="{&#34;type&#34;:&#34;Point&#34;,&#34;coordinates&#34;:[-93.340000,36.038900]}" id="NCID0E6CAG" xlink:type="simple">36.0389, -93.34</named-content></named-content>), M.J. Skvarla, 29 May 2013, pitfall in wooded area (1, <named-content xmlns:xlink="http://www.w3.org/1999/xlink" content-type="dwc:institutional_code" xlink:type="simple">UAAM</named-content>); Newton Co.: Natural Bridge at Deer (<named-content xmlns:xlink="http://www.w3.org/1999/xlink" content-type="dwc:verbatimCoordinates" xlink:type="simple"><named-content content-type="geo-json" specific-use="{&#34;type&#34;:&#34;Point&#34;,&#34;coordinates&#34;:[-93.210000,35.827000]}" id="NCID0EMDAG" xlink:type="simple">35.827, -93.21</named-content></named-content>), R.T. Allen, 1 Jun 1987, (1, <named-content xmlns:xlink="http://www.w3.org/1999/xlink" content-type="dwc:institutional_code" xlink:type="simple">CMNC</named-content>); Polk Co.: Caney Creek Wilderness Area, 5.63 km. N. Bard Springs (<named-content xmlns:xlink="http://www.w3.org/1999/xlink" content-type="dwc:verbatimCoordinates" xlink:type="simple"><named-content content-type="geo-json" specific-use="{&#34;type&#34;:&#34;Point&#34;,&#34;coordinates&#34;:[-94.100000,34.400000]}" id="NCID0EZDAG" xlink:type="simple">34.4, -94.1</named-content></named-content>), C.E. Carlton &amp; H.W. Robison, 18 Dec 1991, maple beech litter (1, <named-content xmlns:xlink="http://www.w3.org/1999/xlink" content-type="dwc:institutional_code" xlink:type="simple">UAAM</named-content>); Polk Co.: Caney Creek Wilderness Area, 5.63 km. N. Bard Springs (<named-content xmlns:xlink="http://www.w3.org/1999/xlink" content-type="dwc:verbatimCoordinates" xlink:type="simple"><named-content content-type="geo-json" specific-use="{&#34;type&#34;:&#34;Point&#34;,&#34;coordinates&#34;:[-94.100000,34.400000]}" id="NCID0EGEAG" xlink:type="simple">34.4, -94.1</named-content></named-content>), C.E. Carlton &amp; H.W. Robison, 6 Jul 1991, maple beech litter (1, <named-content xmlns:xlink="http://www.w3.org/1999/xlink" content-type="dwc:institutional_code" xlink:type="simple">UAAM</named-content>); Polk Co.: Caney Creek Wilderness Area, 5.63 km. N. Bard Springs (<named-content xmlns:xlink="http://www.w3.org/1999/xlink" content-type="dwc:verbatimCoordinates" xlink:type="simple"><named-content content-type="geo-json" specific-use="{&#34;type&#34;:&#34;Point&#34;,&#34;coordinates&#34;:[-94.100000,34.400000]}" id="NCID0ETEAG" xlink:type="simple">34.4, -94.1</named-content></named-content>), C.E. Carlton &amp; H.W. Robison, 7 Mar 1992, maple beech litter (1, <named-content xmlns:xlink="http://www.w3.org/1999/xlink" content-type="dwc:institutional_code" xlink:type="simple">UAAM</named-content>); Polk Co.: Caney Creek Wilderness Area, 5.63 km. N. Bard Springs (<named-content xmlns:xlink="http://www.w3.org/1999/xlink" content-type="dwc:verbatimCoordinates" xlink:type="simple"><named-content content-type="geo-json" specific-use="{&#34;type&#34;:&#34;Point&#34;,&#34;coordinates&#34;:[-94.100000,34.400000]}" id="NCID0EAFAG" xlink:type="simple">34.4, -94.1</named-content></named-content>), C.E. Carlton &amp; H.W. Robison, 24 Mar 1992, maple beech litter (1, <named-content xmlns:xlink="http://www.w3.org/1999/xlink" content-type="dwc:institutional_code" xlink:type="simple">UAAM</named-content>); Polk Co.: Caney Creek Wilderness Area, 5.63 km. N. Bard Springs (<named-content xmlns:xlink="http://www.w3.org/1999/xlink" content-type="dwc:verbatimCoordinates" xlink:type="simple"><named-content content-type="geo-json" specific-use="{&#34;type&#34;:&#34;Point&#34;,&#34;coordinates&#34;:[-94.100000,34.400000]}" id="NCID0ENFAG" xlink:type="simple">34.4, -94.1</named-content></named-content>), C.E. Carlton &amp; H.W. Robison, 15 Nov 1991, maple beech litter (1, <named-content xmlns:xlink="http://www.w3.org/1999/xlink" content-type="dwc:institutional_code" xlink:type="simple">UAAM</named-content>); Polk Co.: Caney Creek Wilderness Area, 5.63 km. N. Bard Springs (<named-content xmlns:xlink="http://www.w3.org/1999/xlink" content-type="dwc:verbatimCoordinates" xlink:type="simple"><named-content content-type="geo-json" specific-use="{&#34;type&#34;:&#34;Point&#34;,&#34;coordinates&#34;:[-94.100000,34.400000]}" id="NCID0E1FAG" xlink:type="simple">34.4, -94.1</named-content></named-content>), C.E. Carlton &amp; H.W. Robison, 28 Sep 1991, maple beech litter (1, <named-content xmlns:xlink="http://www.w3.org/1999/xlink" content-type="dwc:institutional_code" xlink:type="simple">UAAM</named-content>); Polk Co.: Rich Mt., Acorn <!--PageBreak-->Overlook (<named-content xmlns:xlink="http://www.w3.org/1999/xlink" content-type="dwc:verbatimCoordinates" xlink:type="simple"><named-content content-type="geo-json" specific-use="{&#34;type&#34;:&#34;Point&#34;,&#34;coordinates&#34;:[-94.200000,34.600000]}" id="NCID0EJGAG" xlink:type="simple">34.6, -94.2</named-content></named-content>), C.E. Carlton &amp; H.W. Robison, 5 Jun 1992, deciduous litter (1, <named-content xmlns:xlink="http://www.w3.org/1999/xlink" content-type="dwc:institutional_code" xlink:type="simple">UAAM</named-content>); Polk Co.: Rich Mt., Eagleton Overlook (<named-content xmlns:xlink="http://www.w3.org/1999/xlink" content-type="dwc:verbatimCoordinates" xlink:type="simple"><named-content content-type="geo-json" specific-use="{&#34;type&#34;:&#34;Point&#34;,&#34;coordinates&#34;:[-94.300000,34.600000]}" id="NCID0EWGAG" xlink:type="simple">34.6, -94.3</named-content></named-content>), C.E. Carlton &amp; H.W. Robison, 9 Jan 1992, deciduous litter (1, <named-content xmlns:xlink="http://www.w3.org/1999/xlink" content-type="dwc:institutional_code" xlink:type="simple">UAAM</named-content>); Polk Co.: Rich Mt., intersec 272-88 (<named-content xmlns:xlink="http://www.w3.org/1999/xlink" content-type="dwc:verbatimCoordinates" xlink:type="simple"><named-content content-type="geo-json" specific-use="{&#34;type&#34;:&#34;Point&#34;,&#34;coordinates&#34;:[-94.360000,34.680000]}" id="NCID0EDHAG" xlink:type="simple">34.68, -94.36</named-content></named-content>), C.E. Carlton &amp; H.W. Robison, 25 Jul 1991, deciduous litter (1, <named-content xmlns:xlink="http://www.w3.org/1999/xlink" content-type="dwc:institutional_code" xlink:type="simple">UAAM</named-content>); Polk Co.: Rocky, Talimena Drive (<named-content xmlns:xlink="http://www.w3.org/1999/xlink" content-type="dwc:verbatimCoordinates" xlink:type="simple"><named-content content-type="geo-json" specific-use="{&#34;type&#34;:&#34;Point&#34;,&#34;coordinates&#34;:[-94.276000,34.619000]}" id="NCID0EQHAG" xlink:type="simple">34.619, -94.276</named-content></named-content>), D. Beyers; M. Jenks, 14 Apr 1984, hardwood berlese (5, <named-content xmlns:xlink="http://www.w3.org/1999/xlink" content-type="dwc:institutional_code" xlink:type="simple">CMNC</named-content>); Scott Co.: Dry Creek Wilderness Area (35, -93.7), C.E. Carlton &amp; H.W. Robison, 15 May 1992, deciduous litter (1, <named-content xmlns:xlink="http://www.w3.org/1999/xlink" content-type="dwc:institutional_code" xlink:type="simple">UAAM</named-content>); Scott Co.: Hogan Mt. Turkey Area (35, -93.8), C.E. Carlton &amp; H.W. Robison, 25 Aug 1991, deciduous litter (1, <named-content xmlns:xlink="http://www.w3.org/1999/xlink" content-type="dwc:institutional_code" xlink:type="simple">UAAM</named-content>); Searcy Co.: 6 mi N Co line on Hwy 27 (<named-content xmlns:xlink="http://www.w3.org/1999/xlink" content-type="dwc:verbatimCoordinates" xlink:type="simple"><named-content content-type="geo-json" specific-use="{&#34;type&#34;:&#34;Point&#34;,&#34;coordinates&#34;:[-92.780000,35.800000]}" id="NCID0EHIAG" xlink:type="simple">35.8, -92.78</named-content></named-content>), C.E. Carlton &amp; H.W. Robison, 30 Aug 1977, deciduous litter (1, <named-content xmlns:xlink="http://www.w3.org/1999/xlink" content-type="dwc:institutional_code" xlink:type="simple">UAAM</named-content>); Yell Co.: 6.44 km. S. Blue Mt. Lake (35, -93.7), C.E. Carlton &amp; H.W. Robison, 18 Jun 1992, deciduous litter (1, <named-content xmlns:xlink="http://www.w3.org/1999/xlink" content-type="dwc:institutional_code" xlink:type="simple">UAAM</named-content>). <bold>GEORGIA</bold>: Dade Co.: Cloudland Canyon State Park, (<named-content xmlns:xlink="http://www.w3.org/1999/xlink" content-type="dwc:verbatimCoordinates" xlink:type="simple"><named-content content-type="geo-json" specific-use="{&#34;type&#34;:&#34;Point&#34;,&#34;coordinates&#34;:[-85.480000,34.830000]}" id="NCID0E2IAG" xlink:type="simple">34.83, -85.48</named-content></named-content>), W. Suter, 21 Apr 1983, rhododendron litter (1, <named-content xmlns:xlink="http://www.w3.org/1999/xlink" content-type="dwc:institutional_code" xlink:type="simple">ASUIC</named-content>); Dade Co.: Cloudland Canyon State Park, (<named-content xmlns:xlink="http://www.w3.org/1999/xlink" content-type="dwc:verbatimCoordinates" xlink:type="simple"><named-content content-type="geo-json" specific-use="{&#34;type&#34;:&#34;Point&#34;,&#34;coordinates&#34;:[-85.480000,34.830000]}" id="NCID0EIJAG" xlink:type="simple">34.83, -85.48</named-content></named-content>), S. &amp; J. Peck, 16 May 1972, litter (3, <named-content xmlns:xlink="http://www.w3.org/1999/xlink" content-type="dwc:institutional_code" xlink:type="simple">CNCI</named-content>); Rabun Co.: Rabun Bald (<named-content xmlns:xlink="http://www.w3.org/1999/xlink" content-type="dwc:verbatimCoordinates" xlink:type="simple"><named-content content-type="geo-json" specific-use="{&#34;type&#34;:&#34;Point&#34;,&#34;coordinates&#34;:[-83.300000,34.970000]}" id="NCID0EVJAG" xlink:type="simple">34.97, -83.3</named-content></named-content>), Q. Wheeler, 2 Aug 1981, leaf litter (1, <named-content xmlns:xlink="http://www.w3.org/1999/xlink" content-type="dwc:institutional_code" xlink:type="simple">ASUIC</named-content>); Rabun Co.: Rabun Bald (<named-content xmlns:xlink="http://www.w3.org/1999/xlink" content-type="dwc:verbatimCoordinates" xlink:type="simple"><named-content content-type="geo-json" specific-use="{&#34;type&#34;:&#34;Point&#34;,&#34;coordinates&#34;:[-83.300000,34.970000]}" id="NCID0ECKAG" xlink:type="simple">34.97, -83.3</named-content></named-content>), Q. Wheeler, 11 Aug 1981, leaf litter (1, <named-content xmlns:xlink="http://www.w3.org/1999/xlink" content-type="dwc:institutional_code" xlink:type="simple">ASUIC</named-content>); Rabun Co.: Summit (<named-content xmlns:xlink="http://www.w3.org/1999/xlink" content-type="dwc:verbatimCoordinates" xlink:type="simple"><named-content content-type="geo-json" specific-use="{&#34;type&#34;:&#34;Point&#34;,&#34;coordinates&#34;:[-83.300000,34.970000]}" id="NCID0EPKAG" xlink:type="simple">34.97, -83.3</named-content></named-content>), Q. Wheeler, 5 Jun 1981, leaf litter (1, <named-content xmlns:xlink="http://www.w3.org/1999/xlink" content-type="dwc:institutional_code" xlink:type="simple">ASUIC</named-content>); Union Co.: 9.66 km. E. Blairsville, Brasstown Bald (<named-content xmlns:xlink="http://www.w3.org/1999/xlink" content-type="dwc:verbatimCoordinates" xlink:type="simple"><named-content content-type="geo-json" specific-use="{&#34;type&#34;:&#34;Point&#34;,&#34;coordinates&#34;:[-83.810000,34.870000]}" id="NCID0E3KAG" xlink:type="simple">34.87, -83.81</named-content></named-content>), W. Suter, 15 Jun 1973, Rhododendron litter (1, <abbrev xmlns:xlink="http://www.w3.org/1999/xlink" content-type="institution" xlink:title="Charles W. O’Brien Insect Collection, Green Valley, Arizona, U.S.A." id="ABBRID0EBLAG" xlink:type="simple">CWOB</abbrev>); Walker Co.: Lula Lake (<named-content xmlns:xlink="http://www.w3.org/1999/xlink" content-type="dwc:verbatimCoordinates" xlink:type="simple"><named-content content-type="geo-json" specific-use="{&#34;type&#34;:&#34;Point&#34;,&#34;coordinates&#34;:[-85.373300,34.931200]}" id="NCID0EJLAG" xlink:type="simple">34.9312, -85.3733</named-content></named-content>), S. Chatzimanolis, 18 May 2015, sifted litter (1, <named-content xmlns:xlink="http://www.w3.org/1999/xlink" content-type="dwc:institutional_code" xlink:type="simple">UTCI</named-content>); Walker Co.: Lula Lake (<named-content xmlns:xlink="http://www.w3.org/1999/xlink" content-type="dwc:verbatimCoordinates" xlink:type="simple"><named-content content-type="geo-json" specific-use="{&#34;type&#34;:&#34;Point&#34;,&#34;coordinates&#34;:[-85.372900,34.931500]}" id="NCID0EWLAG" xlink:type="simple">34.9315, -85.3729</named-content></named-content>), S. Chatzimanolis, 1 Dec 2012, sifted litter (1, <named-content xmlns:xlink="http://www.w3.org/1999/xlink" content-type="dwc:institutional_code" xlink:type="simple">UTCI</named-content>); Walker Co.: Lula Lake (<named-content xmlns:xlink="http://www.w3.org/1999/xlink" content-type="dwc:verbatimCoordinates" xlink:type="simple"><named-content content-type="geo-json" specific-use="{&#34;type&#34;:&#34;Point&#34;,&#34;coordinates&#34;:[-85.371600,34.933800]}" id="NCID0EDMAG" xlink:type="simple">34.9338, -85.3716</named-content></named-content>), S. Chatzimanolis, 26 May 2015, sifted litter (1, <named-content xmlns:xlink="http://www.w3.org/1999/xlink" content-type="dwc:institutional_code" xlink:type="simple">UTCI</named-content>), DNA extract MSC2520. <bold>ILLINOIS</bold>: McHenry Co.: Algonquin (<named-content xmlns:xlink="http://www.w3.org/1999/xlink" content-type="dwc:verbatimCoordinates" xlink:type="simple"><named-content content-type="geo-json" specific-use="{&#34;type&#34;:&#34;Point&#34;,&#34;coordinates&#34;:[-88.300000,42.200000]}" id="NCID0ESMAG" xlink:type="simple">42.2, -88.3</named-content></named-content>), W. Nason, (1, <named-content xmlns:xlink="http://www.w3.org/1999/xlink" content-type="dwc:institutional_code" xlink:type="simple">INHS</named-content>). <bold>INDIANA</bold>: Huntington Co.: 3.22 km. E. Mount Etna (<named-content xmlns:xlink="http://www.w3.org/1999/xlink" content-type="dwc:verbatimCoordinates" xlink:type="simple"><named-content content-type="geo-json" specific-use="{&#34;type&#34;:&#34;Point&#34;,&#34;coordinates&#34;:[-85.510000,40.740000]}" id="NCID0EBNAG" xlink:type="simple">40.74, -85.51</named-content></named-content>), R. Wilkey, 5 May 1977 (2, <abbrev xmlns:xlink="http://www.w3.org/1999/xlink" content-type="institution" xlink:title="Charles W. O’Brien Insect Collection, Green Valley, Arizona, U.S.A." id="ABBRID0EGNAG" xlink:type="simple">CWOB</abbrev>); Marion Co.: Southport (<named-content xmlns:xlink="http://www.w3.org/1999/xlink" content-type="dwc:verbatimCoordinates" xlink:type="simple"><named-content content-type="geo-json" specific-use="{&#34;type&#34;:&#34;Point&#34;,&#34;coordinates&#34;:[-86.100000,39.700000]}" id="NCID0EONAG" xlink:type="simple">39.7, -86.1</named-content></named-content>), R.F. Wilkey, 28 Apr 1978, (1, <named-content xmlns:xlink="http://www.w3.org/1999/xlink" content-type="dwc:institutional_code" xlink:type="simple">ASUIC</named-content>); Marion Co.: 8.05 km. S. Indianapolis (<named-content xmlns:xlink="http://www.w3.org/1999/xlink" content-type="dwc:verbatimCoordinates" xlink:type="simple"><named-content content-type="geo-json" specific-use="{&#34;type&#34;:&#34;Point&#34;,&#34;coordinates&#34;:[-86.150000,39.670000]}" id="NCID0E2NAG" xlink:type="simple">39.67, -86.15</named-content></named-content>), 10 Jul 1977, maple/<tp:taxon-name><tp:taxon-name-part taxon-name-part-type="genus" reg="Celtis">Celtis</tp:taxon-name-part></tp:taxon-name> litter (2, <abbrev xmlns:xlink="http://www.w3.org/1999/xlink" content-type="institution" xlink:title="Charles W. O’Brien Insect Collection, Green Valley, Arizona, U.S.A." id="ABBRID0EGOAG" xlink:type="simple">CWOB</abbrev>); Owen Co.: 8.05 km. N.W. Clay City (<named-content xmlns:xlink="http://www.w3.org/1999/xlink" content-type="dwc:verbatimCoordinates" xlink:type="simple"><named-content content-type="geo-json" specific-use="{&#34;type&#34;:&#34;Point&#34;,&#34;coordinates&#34;:[-87.030000,39.340000]}" id="NCID0EOOAG" xlink:type="simple">39.34, -87.03</named-content></named-content>), R. Wilkey, 17 Aug 1973, berlese duff (2, <abbrev xmlns:xlink="http://www.w3.org/1999/xlink" content-type="institution" xlink:title="Charles W. O’Brien Insect Collection, Green Valley, Arizona, U.S.A." id="ABBRID0ETOAG" xlink:type="simple">CWOB</abbrev>); Tippecanoe Co.: 22 May 1971, N. Downie (1, <abbrev xmlns:xlink="http://www.w3.org/1999/xlink" content-type="institution" xlink:title="Charles W. O’Brien Insect Collection, Green Valley, Arizona, U.S.A." id="ABBRID0EYOAG" xlink:type="simple">CWOB</abbrev>); Montgomery Co.: Shades State Park, Pine Hills (<named-content xmlns:xlink="http://www.w3.org/1999/xlink" content-type="dwc:verbatimCoordinates" xlink:type="simple"><named-content content-type="geo-json" specific-use="{&#34;type&#34;:&#34;Point&#34;,&#34;coordinates&#34;:[-87.070000,39.930000]}" id="NCID0EAPAG" xlink:type="simple">39.93, -87.07</named-content></named-content>), J. Wagner, 23 Aug 1960, beech tree hole (1, <abbrev xmlns:xlink="http://www.w3.org/1999/xlink" content-type="institution" xlink:title="Charles W. O’Brien Insect Collection, Green Valley, Arizona, U.S.A." id="ABBRID0EFPAG" xlink:type="simple">CWOB</abbrev>); Wells Co.: Bluffton 4H Park (<named-content xmlns:xlink="http://www.w3.org/1999/xlink" content-type="dwc:verbatimCoordinates" xlink:type="simple"><named-content content-type="geo-json" specific-use="{&#34;type&#34;:&#34;Point&#34;,&#34;coordinates&#34;:[-83.893000,40.897000]}" id="NCID0ENPAG" xlink:type="simple">40.897, -83.893</named-content></named-content>), R. Wilkey, 25 Apr 1973, berlese <italic><tp:taxon-name><tp:taxon-name-part taxon-name-part-type="genus" reg="Fagus">Fagus</tp:taxon-name-part></tp:taxon-name></italic> duff (1, <named-content xmlns:xlink="http://www.w3.org/1999/xlink" content-type="dwc:institutional_code" xlink:type="simple">CMNC</named-content>; 5, <abbrev xmlns:xlink="http://www.w3.org/1999/xlink" content-type="institution" xlink:title="Charles W. O’Brien Insect Collection, Green Valley, Arizona, U.S.A." id="ABBRID0E5PAG" xlink:type="simple">CWOB</abbrev>); Wells Co.: 8.05 km. S. Bluffton (<named-content xmlns:xlink="http://www.w3.org/1999/xlink" content-type="dwc:verbatimCoordinates" xlink:type="simple"><named-content content-type="geo-json" specific-use="{&#34;type&#34;:&#34;Point&#34;,&#34;coordinates&#34;:[-85.160000,40.680000]}" id="NCID0EGQAG" xlink:type="simple">40.68, -85.16</named-content></named-content>), R. Wilkey, 24 Sep 1974 (3, <abbrev xmlns:xlink="http://www.w3.org/1999/xlink" content-type="institution" xlink:title="Charles W. O’Brien Insect Collection, Green Valley, Arizona, U.S.A." id="ABBRID0ELQAG" xlink:type="simple">CWOB</abbrev>). <bold>KENTUCKY</bold>: Edmonson Co.: Mammoth Cave National Park, Cave Entrance Trail (<named-content xmlns:xlink="http://www.w3.org/1999/xlink" content-type="dwc:verbatimCoordinates" xlink:type="simple"><named-content content-type="geo-json" specific-use="{&#34;type&#34;:&#34;Point&#34;,&#34;coordinates&#34;:[-86.099000,37.185000]}" id="NCID0EVQAG" xlink:type="simple">37.185, -86.099</named-content></named-content>), R.S. Anderson, 24 Jun 1988, berlese hardwood litter (1, <named-content xmlns:xlink="http://www.w3.org/1999/xlink" content-type="dwc:institutional_code" xlink:type="simple">CMNC</named-content>); Edmonson Co.: Mammoth Cave National Park, Cabin Woods (<named-content xmlns:xlink="http://www.w3.org/1999/xlink" content-type="dwc:verbatimCoordinates" xlink:type="simple"><named-content content-type="geo-json" specific-use="{&#34;type&#34;:&#34;Point&#34;,&#34;coordinates&#34;:[-86.100000,37.200000]}" id="NCID0ECRAG" xlink:type="simple">37.20, -86.10</named-content></named-content>), W. Suter, 29 Mar 1974, litter (1, <abbrev xmlns:xlink="http://www.w3.org/1999/xlink" content-type="institution" xlink:title="Charles W. O’Brien Insect Collection, Green Valley, Arizona, U.S.A." id="ABBRID0EHRAG" xlink:type="simple">CWOB</abbrev>); Laurel Co.: Bald Rock Picnic Area (<named-content xmlns:xlink="http://www.w3.org/1999/xlink" content-type="dwc:verbatimCoordinates" xlink:type="simple"><named-content content-type="geo-json" specific-use="{&#34;type&#34;:&#34;Point&#34;,&#34;coordinates&#34;:[-84.220000,37.030000]}" id="NCID0EPRAG" xlink:type="simple">37.03, -84.22</named-content></named-content>), C.E. Carlton, 4 Apr 1991, hardwood berlese (1, <named-content xmlns:xlink="http://www.w3.org/1999/xlink" content-type="dwc:institutional_code" xlink:type="simple">ASUIC</named-content>); Whitley Co.: 1.6 km. E. Cumberland Falls. Road 195 (<named-content xmlns:xlink="http://www.w3.org/1999/xlink" content-type="dwc:verbatimCoordinates" xlink:type="simple"><named-content content-type="geo-json" specific-use="{&#34;type&#34;:&#34;Point&#34;,&#34;coordinates&#34;:[-84.344000,36.838000]}" id="NCID0E3RAG" xlink:type="simple">36.838, -84.344</named-content></named-content>), S. O’Keefe, 22 Aug 1990, (1, <named-content xmlns:xlink="http://www.w3.org/1999/xlink" content-type="dwc:institutional_code" xlink:type="simple">CMNC</named-content>). <bold>LOUISIANA</bold>: West Feliciana Par.: Tunica Hills Wildlife Management Area, <tp:taxon-name><tp:taxon-name-part taxon-name-part-type="genus" reg="Magnolia">Magnolia</tp:taxon-name-part></tp:taxon-name> Glen Trail (<named-content xmlns:xlink="http://www.w3.org/1999/xlink" content-type="dwc:verbatimCoordinates" xlink:type="simple"><named-content content-type="geo-json" specific-use="{&#34;type&#34;:&#34;Point&#34;,&#34;coordinates&#34;:[-91.510000,30.940000]}" id="NCID0ERSAG" xlink:type="simple">30.94, -91.51</named-content></named-content>), D. Pashley, 15 Jul 1995 (2, <named-content xmlns:xlink="http://www.w3.org/1999/xlink" content-type="dwc:institutional_code" xlink:type="simple">LSAM</named-content>). West Feliciana Par.: nr. St. Francisville, Tunica Hills Wildlife Management Area (<named-content xmlns:xlink="http://www.w3.org/1999/xlink" content-type="dwc:verbatimCoordinates" xlink:type="simple"><named-content content-type="geo-json" specific-use="{&#34;type&#34;:&#34;Point&#34;,&#34;coordinates&#34;:[-91.510000,30.940000]}" id="NCID0E5SAG" xlink:type="simple">30.94, -91.51</named-content></named-content>), S. Dash, 23 Sep 1999, lower ravine berlese (1, <abbrev xmlns:xlink="http://www.w3.org/1999/xlink" content-type="institution" xlink:title="Charles W. O’Brien Insect Collection, Green Valley, Arizona, U.S.A." id="ABBRID0EDTAG" xlink:type="simple">CWOB</abbrev>). West Feliciana Par.: nr. St. Francisville, Tunica Hills Wildlife Management Area (<named-content xmlns:xlink="http://www.w3.org/1999/xlink" content-type="dwc:verbatimCoordinates" xlink:type="simple"><named-content content-type="geo-json" specific-use="{&#34;type&#34;:&#34;Point&#34;,&#34;coordinates&#34;:[-91.510000,30.940000]}" id="NCID0ELTAG" xlink:type="simple">30.94, -91.51</named-content></named-content>), J. &amp; T. Fass<!--PageBreak-->bender, 23 Sep 1999, lower ravine berlese (1, <abbrev xmlns:xlink="http://www.w3.org/1999/xlink" content-type="institution" xlink:title="Charles W. O’Brien Insect Collection, Green Valley, Arizona, U.S.A." id="ABBRID0ESTAG" xlink:type="simple">CWOB</abbrev>); West Feliciana Par.: Feliciana Preserve (<named-content xmlns:xlink="http://www.w3.org/1999/xlink" content-type="dwc:verbatimCoordinates" xlink:type="simple"><named-content content-type="geo-json" specific-use="{&#34;type&#34;:&#34;Point&#34;,&#34;coordinates&#34;:[-91.250000,30.780000]}" id="NCID0E1TAG" xlink:type="simple">30.78, -91.25</named-content></named-content>), J. Fassbender, 14 Jul 1998, mixed pine/hardwood litter (2, <named-content xmlns:xlink="http://www.w3.org/1999/xlink" content-type="dwc:institutional_code" xlink:type="simple">LSAM</named-content>);. West Feliciana Par.: D.P. Cabin (<named-content xmlns:xlink="http://www.w3.org/1999/xlink" content-type="dwc:verbatimCoordinates" xlink:type="simple"><named-content content-type="geo-json" specific-use="{&#34;type&#34;:&#34;Point&#34;,&#34;coordinates&#34;:[-91.256000,30.795000]}" id="NCID0EHUAG" xlink:type="simple">30.795, -91.256</named-content></named-content>), J.L. Johnson, 21 Dec 1995, berlese (2, <abbrev xmlns:xlink="http://www.w3.org/1999/xlink" content-type="institution" xlink:title="Charles W. O’Brien Insect Collection, Green Valley, Arizona, U.S.A." id="ABBRID0EMUAG" xlink:type="simple">CWOB</abbrev>); <bold>MICHIGAN</bold>: Berrien Co.: Warren Woods State Park (<named-content xmlns:xlink="http://www.w3.org/1999/xlink" content-type="dwc:verbatimCoordinates" xlink:type="simple"><named-content content-type="geo-json" specific-use="{&#34;type&#34;:&#34;Point&#34;,&#34;coordinates&#34;:[-86.620000,41.830000]}" id="NCID0EWUAG" xlink:type="simple">41.83, -86.62</named-content></named-content>), D.S. Chandler, 19 Aug 1990, beech log litter (1, <named-content xmlns:xlink="http://www.w3.org/1999/xlink" content-type="dwc:institutional_code" xlink:type="simple">ASUIC</named-content>). <bold>MISSISSIPPI</bold>: Hinds Co.: Lefleur’s Bluff State Park (<named-content xmlns:xlink="http://www.w3.org/1999/xlink" content-type="dwc:verbatimCoordinates" xlink:type="simple"><named-content content-type="geo-json" specific-use="{&#34;type&#34;:&#34;Point&#34;,&#34;coordinates&#34;:[-90.150000,32.240000]}" id="NCID0EFVAG" xlink:type="simple">32.24, -90.15</named-content></named-content>), J.A. MacGown, 20 Jul 2011, berlese bottomland hardwood forest (1, <abbrev xmlns:xlink="http://www.w3.org/1999/xlink" content-type="institution" xlink:title="Mississippi State Entomology Museum, Mississippi, Mississippi, U.S.A." id="ABBRID0EKVAG" xlink:type="simple">MEM</abbrev>); Harrison Co.: 3 mi NW Ridgeway (<named-content xmlns:xlink="http://www.w3.org/1999/xlink" content-type="dwc:verbatimCoordinates" xlink:type="simple"><named-content content-type="geo-json" specific-use="{&#34;type&#34;:&#34;Point&#34;,&#34;coordinates&#34;:[-89.100000,30.500000]}" id="NCID0ESVAG" xlink:type="simple">30.5, -89.1</named-content></named-content>), D.S. Chandler, 27 Oct 1978, litter (1, <named-content xmlns:xlink="http://www.w3.org/1999/xlink" content-type="dwc:institutional_code" xlink:type="simple">ASUIC</named-content>). <bold>NORTH CAROLINA</bold>: Alleghany Co.: Roaring Gap, 2000’, Stone Mountain State Park (<named-content xmlns:xlink="http://www.w3.org/1999/xlink" content-type="dwc:verbatimCoordinates" xlink:type="simple"><named-content content-type="geo-json" specific-use="{&#34;type&#34;:&#34;Point&#34;,&#34;coordinates&#34;:[-81.022000,36.382000]}" id="NCID0EBWAG" xlink:type="simple">36.382, -81.022</named-content></named-content>), S.B. Peck, 16 Aug 1981, log - leaf litter (1, <named-content xmlns:xlink="http://www.w3.org/1999/xlink" content-type="dwc:institutional_code" xlink:type="simple">CMNC</named-content>); Avery Co.: Linville Falls, 3500’, Blue Ridge Parkway km. 317 (<named-content xmlns:xlink="http://www.w3.org/1999/xlink" content-type="dwc:verbatimCoordinates" xlink:type="simple"><named-content content-type="geo-json" specific-use="{&#34;type&#34;:&#34;Point&#34;,&#34;coordinates&#34;:[-81.942000,35.959000]}" id="NCID0EOWAG" xlink:type="simple">35.959, -81.942</named-content></named-content>), S.B. Peck, 16 Aug 1981, Rhodendron litter at log (2, <named-content xmlns:xlink="http://www.w3.org/1999/xlink" content-type="dwc:institutional_code" xlink:type="simple">CMNC</named-content>); Burke Co.: Linville Gorge Wilderness (<named-content xmlns:xlink="http://www.w3.org/1999/xlink" content-type="dwc:verbatimCoordinates" xlink:type="simple"><named-content content-type="geo-json" specific-use="{&#34;type&#34;:&#34;Point&#34;,&#34;coordinates&#34;:[-81.917500,35.922000]}" id="NCID0E2WAG" xlink:type="simple">35.922, -81.9175</named-content></named-content>), S.S. Myers &amp; L. Vasquez-Velez, 18 Mar 2016, sifted litter (1, <named-content xmlns:xlink="http://www.w3.org/1999/xlink" content-type="dwc:institutional_code" xlink:type="simple">CUAC</named-content>), DNA extract SSM567b; Burke Co.: Linville Gorge Wilderness (<named-content xmlns:xlink="http://www.w3.org/1999/xlink" content-type="dwc:verbatimCoordinates" xlink:type="simple"><named-content content-type="geo-json" specific-use="{&#34;type&#34;:&#34;Point&#34;,&#34;coordinates&#34;:[-81.913100,35.924100]}" id="NCID0EIXAG" xlink:type="simple">35.9241, -81.9131</named-content></named-content>), S.S. Myers &amp; L.Vasquez-Velez, 18 Mar 2016, sifted litter (1, <named-content xmlns:xlink="http://www.w3.org/1999/xlink" content-type="dwc:institutional_code" xlink:type="simple">CUAC</named-content>), DNA extract SSM556b; Burke Co.: Linville Gorge Wilderness (<named-content xmlns:xlink="http://www.w3.org/1999/xlink" content-type="dwc:verbatimCoordinates" xlink:type="simple"><named-content content-type="geo-json" specific-use="{&#34;type&#34;:&#34;Point&#34;,&#34;coordinates&#34;:[-81.910900,35.929400]}" id="NCID0EVXAG" xlink:type="simple">35.9294, -81.9109</named-content></named-content>), S.S. Myers &amp; L. Vasquez-Velez, 18 Mar 2016, sifted litter (1, <named-content xmlns:xlink="http://www.w3.org/1999/xlink" content-type="dwc:institutional_code" xlink:type="simple">CUAC</named-content>), DNA extract SSM365; Burke Co.: Linville Gorge Wilderness, Bynum Bluff Trail (<named-content xmlns:xlink="http://www.w3.org/1999/xlink" content-type="dwc:verbatimCoordinates" xlink:type="simple"><named-content content-type="geo-json" specific-use="{&#34;type&#34;:&#34;Point&#34;,&#34;coordinates&#34;:[-81.928200,35.933100]}" id="NCID0ECYAG" xlink:type="simple">35.9331, -81.9282</named-content></named-content>), M.S. Caterino &amp; P.R. Caterino, 19 Aug 2017, sifted litter (4, <named-content xmlns:xlink="http://www.w3.org/1999/xlink" content-type="dwc:institutional_code" xlink:type="simple">CUAC</named-content>), DNA extract SSM555; Burke Co.: Linville Gorge Wilderness, Pine Gap Trail (<named-content xmlns:xlink="http://www.w3.org/1999/xlink" content-type="dwc:verbatimCoordinates" xlink:type="simple"><named-content content-type="geo-json" specific-use="{&#34;type&#34;:&#34;Point&#34;,&#34;coordinates&#34;:[-81.929700,35.940300]}" id="NCID0EPYAG" xlink:type="simple">35.9403, -81.9297</named-content></named-content>), M.S. Caterino &amp; P.R. Caterino, 19 Aug 2017, sifted litter (5, <named-content xmlns:xlink="http://www.w3.org/1999/xlink" content-type="dwc:institutional_code" xlink:type="simple">CUAC</named-content>), DNA extract SSM551; Cherokee Co.: Nantahala National Forest, Hickory Branch Trail (<named-content xmlns:xlink="http://www.w3.org/1999/xlink" content-type="dwc:verbatimCoordinates" xlink:type="simple"><named-content content-type="geo-json" specific-use="{&#34;type&#34;:&#34;Point&#34;,&#34;coordinates&#34;:[-83.698700,35.211800]}" id="NCID0E3YAG" xlink:type="simple">35.2118, -83.6987</named-content></named-content>), S.S. Myers, 26 Jul 2015, sifted hardwood litter (1, <named-content xmlns:xlink="http://www.w3.org/1999/xlink" content-type="dwc:institutional_code" xlink:type="simple">CUAC</named-content>), DNA extract SSM335; Cherokee Co.: Nantahala National Forest, Hickory Branch Trail (<named-content xmlns:xlink="http://www.w3.org/1999/xlink" content-type="dwc:verbatimCoordinates" xlink:type="simple"><named-content content-type="geo-json" specific-use="{&#34;type&#34;:&#34;Point&#34;,&#34;coordinates&#34;:[-83.704700,35.216500]}" id="NCID0EJZAG" xlink:type="simple">35.2165, -83.7047</named-content></named-content>), S.S. Myers, 26 Jul 2015, sifted hardwood litter (2, <named-content xmlns:xlink="http://www.w3.org/1999/xlink" content-type="dwc:institutional_code" xlink:type="simple">CUAC</named-content>), DNA extracts SSM240-SSM241; Cherokee Co.: Nantahala National Forest, Hickory Branch Trail (<named-content xmlns:xlink="http://www.w3.org/1999/xlink" content-type="dwc:verbatimCoordinates" xlink:type="simple"><named-content content-type="geo-json" specific-use="{&#34;type&#34;:&#34;Point&#34;,&#34;coordinates&#34;:[-83.705500,35.217600]}" id="NCID0EWZAG" xlink:type="simple">35.2176, -83.7055</named-content></named-content>), S.S. Myers, 26 Jul 2015, sifted hardwood litter (6, <named-content xmlns:xlink="http://www.w3.org/1999/xlink" content-type="dwc:institutional_code" xlink:type="simple">CUAC</named-content>), DNA extracts SSM043-SSM046, SSM327-SSM328; Cherokee Co.: Nantahala National Forest, London Bald Trail (<named-content xmlns:xlink="http://www.w3.org/1999/xlink" content-type="dwc:verbatimCoordinates" xlink:type="simple"><named-content content-type="geo-json" specific-use="{&#34;type&#34;:&#34;Point&#34;,&#34;coordinates&#34;:[-83.706200,35.217900]}" id="NCID0ED1AG" xlink:type="simple">35.2179, -83.7062</named-content></named-content>), S.S. Myers, 26 Jul 2015, sifted hardwood litter (4, <named-content xmlns:xlink="http://www.w3.org/1999/xlink" content-type="dwc:institutional_code" xlink:type="simple">CUAC</named-content>), DNA extracts SSM047-SSM050; Cherokee Co.: Nantahala National Forest, London Bald Trail (<named-content xmlns:xlink="http://www.w3.org/1999/xlink" content-type="dwc:verbatimCoordinates" xlink:type="simple"><named-content content-type="geo-json" specific-use="{&#34;type&#34;:&#34;Point&#34;,&#34;coordinates&#34;:[-83.701100,35.223100]}" id="NCID0EQ1AG" xlink:type="simple">35.2231, -83.7011</named-content></named-content>), S.S. Myers, 26 Jul 2015, sifted hardwood litter (6, <named-content xmlns:xlink="http://www.w3.org/1999/xlink" content-type="dwc:institutional_code" xlink:type="simple">CUAC</named-content>), DNA extracts SSM331-SSM332, SSM389-SSM392; Graham Co.: Joyce Kilmer Memorial Forest (<named-content xmlns:xlink="http://www.w3.org/1999/xlink" content-type="dwc:verbatimCoordinates" xlink:type="simple"><named-content content-type="geo-json" specific-use="{&#34;type&#34;:&#34;Point&#34;,&#34;coordinates&#34;:[-83.966000,35.342600]}" id="NCID0E41AG" xlink:type="simple">35.3426, -83.966</named-content></named-content>), M.S. Caterino &amp; S.S. Myers, 24 Jun 2015, sifted litter (2, <named-content xmlns:xlink="http://www.w3.org/1999/xlink" content-type="dwc:institutional_code" xlink:type="simple">CUAC</named-content>), DNA extracts SSM028, SSM305; Graham Co.: Joyce Kilmer Memorial Forest (<named-content xmlns:xlink="http://www.w3.org/1999/xlink" content-type="dwc:verbatimCoordinates" xlink:type="simple"><named-content content-type="geo-json" specific-use="{&#34;type&#34;:&#34;Point&#34;,&#34;coordinates&#34;:[-83.962100,35.343300]}" id="NCID0EK2AG" xlink:type="simple">35.3433, -83.9621</named-content></named-content>), S.S. Myers, 20 Jul 2015, sifted litter (2, <named-content xmlns:xlink="http://www.w3.org/1999/xlink" content-type="dwc:institutional_code" xlink:type="simple">CUAC</named-content>), DNA extracts SSM017, SSM030; Graham Co.: Joyce Kilmer Memorial Forest (<named-content xmlns:xlink="http://www.w3.org/1999/xlink" content-type="dwc:verbatimCoordinates" xlink:type="simple"><named-content content-type="geo-json" specific-use="{&#34;type&#34;:&#34;Point&#34;,&#34;coordinates&#34;:[-83.966000,35.343300]}" id="NCID0EX2AG" xlink:type="simple">35.3433, -83.966</named-content></named-content>), M.S. Caterino &amp; S.S. Myers, 24 Jun 2015, sifted litter (2, <named-content xmlns:xlink="http://www.w3.org/1999/xlink" content-type="dwc:institutional_code" xlink:type="simple">CUAC</named-content>), DNA extracts SSM026, SSM304; Graham Co.: Joyce Kilmer Memorial Forest (<named-content xmlns:xlink="http://www.w3.org/1999/xlink" content-type="dwc:verbatimCoordinates" xlink:type="simple"><named-content content-type="geo-json" specific-use="{&#34;type&#34;:&#34;Point&#34;,&#34;coordinates&#34;:[-83.977000,35.343500]}" id="NCID0EE3AG" xlink:type="simple">35.3435, -83.977</named-content></named-content>), S.S. Myers, 20 Jul 2015, sifted litter (1, <named-content xmlns:xlink="http://www.w3.org/1999/xlink" content-type="dwc:institutional_code" xlink:type="simple">CUAC</named-content>), DNA extract SSM020; Graham Co.: Joyce Kilmer Memorial Forest (<named-content xmlns:xlink="http://www.w3.org/1999/xlink" content-type="dwc:verbatimCoordinates" xlink:type="simple"><named-content content-type="geo-json" specific-use="{&#34;type&#34;:&#34;Point&#34;,&#34;coordinates&#34;:[-83.966000,35.344100]}" id="NCID0ER3AG" xlink:type="simple">35.3441, -83.966</named-content></named-content>), M.S. Caterino &amp; S.S. Myers, 24 Jun 2015, sifted litter (2, <named-content xmlns:xlink="http://www.w3.org/1999/xlink" content-type="dwc:institutional_code" xlink:type="simple">CUAC</named-content>), DNA extracts SSM027, SSM303; Graham Co.: Joyce Kilmer Memorial Forest (<named-content xmlns:xlink="http://www.w3.org/1999/xlink" content-type="dwc:verbatimCoordinates" xlink:type="simple"><named-content content-type="geo-json" specific-use="{&#34;type&#34;:&#34;Point&#34;,&#34;coordinates&#34;:[-83.964900,35.344800]}" id="NCID0E53AG" xlink:type="simple">35.3448, -83.9649</named-content></named-content>), M.S. Caterino &amp; S.S. Myers, 24 Jun 2015, sifted litter (2, <named-content xmlns:xlink="http://www.w3.org/1999/xlink" content-type="dwc:institutional_code" xlink:type="simple">CUAC</named-content>), DNA extracts SSM029, SSM306; Graham Co.: Joyce <!--PageBreak-->Kilmer Memorial Forest (<named-content xmlns:xlink="http://www.w3.org/1999/xlink" content-type="dwc:verbatimCoordinates" xlink:type="simple"><named-content content-type="geo-json" specific-use="{&#34;type&#34;:&#34;Point&#34;,&#34;coordinates&#34;:[-83.967000,35.345000]}" id="NCID0EN4AG" xlink:type="simple">35.345, -83.967</named-content></named-content>), M.S. Caterino &amp; S.S. Myers, 24 Jun 2015, sifted litter (2, <named-content xmlns:xlink="http://www.w3.org/1999/xlink" content-type="dwc:institutional_code" xlink:type="simple">CUAC</named-content>), DNA extracts SSM017, SSM025; Graham Co.: Joyce Kilmer Memorial Forest (<named-content xmlns:xlink="http://www.w3.org/1999/xlink" content-type="dwc:verbatimCoordinates" xlink:type="simple"><named-content content-type="geo-json" specific-use="{&#34;type&#34;:&#34;Point&#34;,&#34;coordinates&#34;:[-83.968800,35.346700]}" id="NCID0E14AG" xlink:type="simple">35.3467, -83.9688</named-content></named-content>), S.S. Myers, 20 Jul 2015, sifted litter (1, <named-content xmlns:xlink="http://www.w3.org/1999/xlink" content-type="dwc:institutional_code" xlink:type="simple">CUAC</named-content>), DNA extract SSM019; Graham Co.: (<named-content xmlns:xlink="http://www.w3.org/1999/xlink" content-type="dwc:verbatimCoordinates" xlink:type="simple"><named-content content-type="geo-json" specific-use="{&#34;type&#34;:&#34;Point&#34;,&#34;coordinates&#34;:[-83.991800,35.320000]}" id="NCID0EH5AG" xlink:type="simple">35.32, -83.9918</named-content></named-content>), S. Chatzimanolis, 12 Sep 2014, sifted litter (1, <named-content xmlns:xlink="http://www.w3.org/1999/xlink" content-type="dwc:institutional_code" xlink:type="simple">UTCI</named-content>); Haywood Co.: Great Smoky Mountains National Park (<named-content xmlns:xlink="http://www.w3.org/1999/xlink" content-type="dwc:verbatimCoordinates" xlink:type="simple"><named-content content-type="geo-json" specific-use="{&#34;type&#34;:&#34;Point&#34;,&#34;coordinates&#34;:[-83.121000,35.816000]}" id="NCID0EU5AG" xlink:type="simple">35.816, -83.121</named-content></named-content>), J.A. MacGown; J.G. Hill, 11 Jun 2009, rock pine/hardwood forest (1, <abbrev xmlns:xlink="http://www.w3.org/1999/xlink" content-type="institution" xlink:title="Mississippi State Entomology Museum, Mississippi, Mississippi, U.S.A." id="ABBRID0EZ5AG" xlink:type="simple">MEM</abbrev>); Haywood Co.: Great Smoky Mountains National Park, Balsam Mountain Trail, 1500 m (<named-content xmlns:xlink="http://www.w3.org/1999/xlink" content-type="dwc:verbatimCoordinates" xlink:type="simple"><named-content content-type="geo-json" specific-use="{&#34;type&#34;:&#34;Point&#34;,&#34;coordinates&#34;:[-83.183000,35.637000]}" id="NCID0EB6AG" xlink:type="simple">35.637, -83.183</named-content></named-content>), A. Tishechkin, 20 Oct 2001, hardwood berlese (1, <named-content xmlns:xlink="http://www.w3.org/1999/xlink" content-type="dwc:institutional_code" xlink:type="simple">CMNC</named-content>); Jackson Co.: Balsam Mountain Preserve (<named-content xmlns:xlink="http://www.w3.org/1999/xlink" content-type="dwc:verbatimCoordinates" xlink:type="simple"><named-content content-type="geo-json" specific-use="{&#34;type&#34;:&#34;Point&#34;,&#34;coordinates&#34;:[-83.092100,35.377200]}" id="NCID0EO6AG" xlink:type="simple">35.3772, -83.0921</named-content></named-content>), S.S. Myers, 17 Jun 2015, sifted litter (3, <named-content xmlns:xlink="http://www.w3.org/1999/xlink" content-type="dwc:institutional_code" xlink:type="simple">CUAC</named-content>), DNA extracts SSM542-SSM544; Jackson Co.: Balsam Mountain Preserve (<named-content xmlns:xlink="http://www.w3.org/1999/xlink" content-type="dwc:verbatimCoordinates" xlink:type="simple"><named-content content-type="geo-json" specific-use="{&#34;type&#34;:&#34;Point&#34;,&#34;coordinates&#34;:[-83.108800,35.398000]}" id="NCID0E26AG" xlink:type="simple">35.398, -83.1088</named-content></named-content>), S.S. Myers, 17 Jun 2015, sifted rich cove litter (2, <named-content xmlns:xlink="http://www.w3.org/1999/xlink" content-type="dwc:institutional_code" xlink:type="simple">CUAC</named-content>), DNA extracts SSM224, SSM227; Jackson Co.: Nantahala National Forest, Bad Creek Trail (<named-content xmlns:xlink="http://www.w3.org/1999/xlink" content-type="dwc:verbatimCoordinates" xlink:type="simple"><named-content content-type="geo-json" specific-use="{&#34;type&#34;:&#34;Point&#34;,&#34;coordinates&#34;:[-83.107100,35.002000]}" id="NCID0EIABG" xlink:type="simple">35.002, -83.1071</named-content></named-content>), S.S. Myers, 29 Jun 2015, sifted litter (5, <named-content xmlns:xlink="http://www.w3.org/1999/xlink" content-type="dwc:institutional_code" xlink:type="simple">CUAC</named-content>), DNA extracts SSM450-SSM454; Macon Co.: Highlands (<named-content xmlns:xlink="http://www.w3.org/1999/xlink" content-type="dwc:verbatimCoordinates" xlink:type="simple"><named-content content-type="geo-json" specific-use="{&#34;type&#34;:&#34;Point&#34;,&#34;coordinates&#34;:[-83.190000,35.050000]}" id="NCID0EVABG" xlink:type="simple">35.05, -83.19</named-content></named-content>), Q. Wheeler, 4 Jun 1981, leaf litter (3, <named-content xmlns:xlink="http://www.w3.org/1999/xlink" content-type="dwc:institutional_code" xlink:type="simple">ASUIC</named-content>); Macon Co.: Highlands, California Gap (<named-content xmlns:xlink="http://www.w3.org/1999/xlink" content-type="dwc:verbatimCoordinates" xlink:type="simple"><named-content content-type="geo-json" specific-use="{&#34;type&#34;:&#34;Point&#34;,&#34;coordinates&#34;:[-83.290000,35.100000]}" id="NCID0ECBBG" xlink:type="simple">35.1, -83.29</named-content></named-content>), Q. Wheeler, 12 Aug 1981, leaf litter (1, <named-content xmlns:xlink="http://www.w3.org/1999/xlink" content-type="dwc:institutional_code" xlink:type="simple">ASUIC</named-content>); Macon Co.: Highlands, Cows Bald (<named-content xmlns:xlink="http://www.w3.org/1999/xlink" content-type="dwc:verbatimCoordinates" xlink:type="simple"><named-content content-type="geo-json" specific-use="{&#34;type&#34;:&#34;Point&#34;,&#34;coordinates&#34;:[-83.190000,35.050000]}" id="NCID0EPBBG" xlink:type="simple">35.05, -83.19</named-content></named-content>), Q. Wheeler, 9 Jun 1981, leaf litter (1, <named-content xmlns:xlink="http://www.w3.org/1999/xlink" content-type="dwc:institutional_code" xlink:type="simple">ASUIC</named-content>); Macon Co.: Highlands, Franklin (<named-content xmlns:xlink="http://www.w3.org/1999/xlink" content-type="dwc:verbatimCoordinates" xlink:type="simple"><named-content content-type="geo-json" specific-use="{&#34;type&#34;:&#34;Point&#34;,&#34;coordinates&#34;:[-83.400000,35.200000]}" id="NCID0E3BBG" xlink:type="simple">35.2, -83.4</named-content></named-content>), Q. Wheeler, 8 Jun 1981, leaf litter (1, <named-content xmlns:xlink="http://www.w3.org/1999/xlink" content-type="dwc:institutional_code" xlink:type="simple">ASUIC</named-content>); Macon Co.: Highlands, Franklin (<named-content xmlns:xlink="http://www.w3.org/1999/xlink" content-type="dwc:verbatimCoordinates" xlink:type="simple"><named-content content-type="geo-json" specific-use="{&#34;type&#34;:&#34;Point&#34;,&#34;coordinates&#34;:[-83.400000,35.200000]}" id="NCID0EJCBG" xlink:type="simple">35.2, -83.4</named-content></named-content>), Q. Wheeler, 10 Jun 1981, leaf litter (1, <named-content xmlns:xlink="http://www.w3.org/1999/xlink" content-type="dwc:institutional_code" xlink:type="simple">ASUIC</named-content>); Macon Co.: Nantahala National Forest, Ellicott Rock Trail (<named-content xmlns:xlink="http://www.w3.org/1999/xlink" content-type="dwc:verbatimCoordinates" xlink:type="simple"><named-content content-type="geo-json" specific-use="{&#34;type&#34;:&#34;Point&#34;,&#34;coordinates&#34;:[-83.134800,35.007500]}" id="NCID0EWCBG" xlink:type="simple">35.0075, -83.1348</named-content></named-content>), S.S. Myers, 18 Jul 2015, sifted litter (2, <named-content xmlns:xlink="http://www.w3.org/1999/xlink" content-type="dwc:institutional_code" xlink:type="simple">CUAC</named-content>), DNA extracts SSM253-SSM254; Macon Co.: Nantahala National Forest, Ellicott Rock Trail (<named-content xmlns:xlink="http://www.w3.org/1999/xlink" content-type="dwc:verbatimCoordinates" xlink:type="simple"><named-content content-type="geo-json" specific-use="{&#34;type&#34;:&#34;Point&#34;,&#34;coordinates&#34;:[-83.124500,35.009600]}" id="NCID0EDDBG" xlink:type="simple">35.0096, -83.1245</named-content></named-content>), S.S. Myers, 18 Jul 2015, sifted litter (6, <named-content xmlns:xlink="http://www.w3.org/1999/xlink" content-type="dwc:institutional_code" xlink:type="simple">CUAC</named-content>), DNA extract SSM255-SSM260; Macon Co.: Nantahala National Forest, Hickory Gap (<named-content xmlns:xlink="http://www.w3.org/1999/xlink" content-type="dwc:verbatimCoordinates" xlink:type="simple"><named-content content-type="geo-json" specific-use="{&#34;type&#34;:&#34;Point&#34;,&#34;coordinates&#34;:[-83.282500,35.069700]}" id="NCID0EQDBG" xlink:type="simple">35.0697, -83.2825</named-content></named-content>), S.S. Myers, 16 Jul 2015, sifted litter (2, <named-content xmlns:xlink="http://www.w3.org/1999/xlink" content-type="dwc:institutional_code" xlink:type="simple">CUAC</named-content>), DNA extracts SSM456-SSM457; Macon Co.: Nantahala National Forest, Hickory Gap (<named-content xmlns:xlink="http://www.w3.org/1999/xlink" content-type="dwc:verbatimCoordinates" xlink:type="simple"><named-content content-type="geo-json" specific-use="{&#34;type&#34;:&#34;Point&#34;,&#34;coordinates&#34;:[-83.285500,35.074600]}" id="NCID0E4DBG" xlink:type="simple">35.0746, -83.2855</named-content></named-content>), S.S. Myers, 16 Jul 2015, sifted litter (3, <named-content xmlns:xlink="http://www.w3.org/1999/xlink" content-type="dwc:institutional_code" xlink:type="simple">CUAC</named-content>), DNA extracts SSM342-SSM343, SSM455; Macon Co.: Nantahala National Forest, Highlands (<named-content xmlns:xlink="http://www.w3.org/1999/xlink" content-type="dwc:verbatimCoordinates" xlink:type="simple"><named-content content-type="geo-json" specific-use="{&#34;type&#34;:&#34;Point&#34;,&#34;coordinates&#34;:[-83.190000,35.050000]}" id="NCID0EKEBG" xlink:type="simple">35.05, -83.19</named-content></named-content>), Q. Wheeler, 4 Jun 1981, leaf litter (1, <named-content xmlns:xlink="http://www.w3.org/1999/xlink" content-type="dwc:institutional_code" xlink:type="simple">ASUIC</named-content>); Macon Co.: Nantahala National Forest, Highlands (<named-content xmlns:xlink="http://www.w3.org/1999/xlink" content-type="dwc:verbatimCoordinates" xlink:type="simple"><named-content content-type="geo-json" specific-use="{&#34;type&#34;:&#34;Point&#34;,&#34;coordinates&#34;:[-83.190000,35.050000]}" id="NCID0EXEBG" xlink:type="simple">35.05, -83.19</named-content></named-content>), Q. Wheeler, 6 Jun 1981, leaf litter (1, <named-content xmlns:xlink="http://www.w3.org/1999/xlink" content-type="dwc:institutional_code" xlink:type="simple">ASUIC</named-content>); Macon Co.: Nantahala National Forest, Highlands (<named-content xmlns:xlink="http://www.w3.org/1999/xlink" content-type="dwc:verbatimCoordinates" xlink:type="simple"><named-content content-type="geo-json" specific-use="{&#34;type&#34;:&#34;Point&#34;,&#34;coordinates&#34;:[-83.190000,35.050000]}" id="NCID0EEFBG" xlink:type="simple">35.05, -83.19</named-content></named-content>), Q. Wheeler, 7 Jun 1981, leaf litter (1, <named-content xmlns:xlink="http://www.w3.org/1999/xlink" content-type="dwc:institutional_code" xlink:type="simple">ASUIC</named-content>); Macon Co.: Nantahala National Forest, Highlands (<named-content xmlns:xlink="http://www.w3.org/1999/xlink" content-type="dwc:verbatimCoordinates" xlink:type="simple"><named-content content-type="geo-json" specific-use="{&#34;type&#34;:&#34;Point&#34;,&#34;coordinates&#34;:[-83.190000,35.050000]}" id="NCID0ERFBG" xlink:type="simple">35.05, -83.19</named-content></named-content>), Q. Wheeler, 8 Jun 1981, leaf litter (1, <named-content xmlns:xlink="http://www.w3.org/1999/xlink" content-type="dwc:institutional_code" xlink:type="simple">ASUIC</named-content>); Macon Co.: Nantahala National Forest, Jones Gap (<named-content xmlns:xlink="http://www.w3.org/1999/xlink" content-type="dwc:verbatimCoordinates" xlink:type="simple"><named-content content-type="geo-json" specific-use="{&#34;type&#34;:&#34;Point&#34;,&#34;coordinates&#34;:[-83.288300,35.075200]}" id="NCID0E5FBG" xlink:type="simple">35.0752, -83.2883</named-content></named-content>), S.S. Myers, 16 Jul 2015, sifted litter (2, <named-content xmlns:xlink="http://www.w3.org/1999/xlink" content-type="dwc:institutional_code" xlink:type="simple">CUAC</named-content>), DNA extracts SSM340-SSM341; Macon Co.: Nantahala National Forest, Jones Gap (<named-content xmlns:xlink="http://www.w3.org/1999/xlink" content-type="dwc:verbatimCoordinates" xlink:type="simple"><named-content content-type="geo-json" specific-use="{&#34;type&#34;:&#34;Point&#34;,&#34;coordinates&#34;:[-83.292300,35.078500]}" id="NCID0ELGBG" xlink:type="simple">35.0785, -83.2923</named-content></named-content>), S.S. Myers, 22 Jul 2015, sifted litter (2, <named-content xmlns:xlink="http://www.w3.org/1999/xlink" content-type="dwc:institutional_code" xlink:type="simple">CUAC</named-content>), DNA extracts SSM176-SSM177; Macon Co.: Nantahala National Forest, Jones Gap (<named-content xmlns:xlink="http://www.w3.org/1999/xlink" content-type="dwc:verbatimCoordinates" xlink:type="simple"><named-content content-type="geo-json" specific-use="{&#34;type&#34;:&#34;Point&#34;,&#34;coordinates&#34;:[-83.294700,35.080100]}" id="NCID0EYGBG" xlink:type="simple">35.0801, -83.2947</named-content></named-content>), S.S. Myers, 22 Jul 2015, sifted litter (3, <named-content xmlns:xlink="http://www.w3.org/1999/xlink" content-type="dwc:institutional_code" xlink:type="simple">CUAC</named-content>), DNA extracts SSM169-SSM172; Macon Co.: Nantahala National Forest, Jones Gap (<named-content xmlns:xlink="http://www.w3.org/1999/xlink" content-type="dwc:verbatimCoordinates" xlink:type="simple"><named-content content-type="geo-json" specific-use="{&#34;type&#34;:&#34;Point&#34;,&#34;coordinates&#34;:[-83.297600,35.084100]}" id="NCID0EFHBG" xlink:type="simple">35.0841, -83.2976</named-content></named-content>), S.S. Myers, 28 Jul 2015, sifted litter (8, <named-content xmlns:xlink="http://www.w3.org/1999/xlink" content-type="dwc:institutional_code" xlink:type="simple">CUAC</named-content>), DNA extracts SSM159-SSM162, SSM393-SSM396; Macon Co.: Standing Indian Campground (<named-content xmlns:xlink="http://www.w3.org/1999/xlink" content-type="dwc:verbatimCoordinates" xlink:type="simple"><named-content content-type="geo-json" specific-use="{&#34;type&#34;:&#34;Point&#34;,&#34;coordinates&#34;:[-85.528400,35.076100]}" id="NCID0ESHBG" xlink:type="simple">35.0761, -85.5284</named-content></named-content>), S. Chatzimanolis, 18 Oct 2014, sifted litter (1, <named-content xmlns:xlink="http://www.w3.org/1999/xlink" content-type="dwc:institutional_code" xlink:type="simple">UTCI</named-content>); McDowell Co.: Blue Ridge Parkway, mile 320 (<named-content xmlns:xlink="http://www.w3.org/1999/xlink" content-type="dwc:verbatimCoordinates" xlink:type="simple"><named-content content-type="geo-json" specific-use="{&#34;type&#34;:&#34;Point&#34;,&#34;coordinates&#34;:[-81.960000,35.940000]}" id="NCID0E6HBG" xlink:type="simple">35.94, -81.96</named-content></named-content>), Q. Wheeler, 4 Aug 1981, leaf litter (1, <named-content xmlns:xlink="http://www.w3.org/1999/xlink" content-type="dwc:institutional_code" xlink:type="simple">ASUIC</named-content>); McDowell Co.: Mackey Mountain Trail (<named-content xmlns:xlink="http://www.w3.org/1999/xlink" content-type="dwc:verbatimCoordinates" xlink:type="simple"><named-content content-type="geo-json" specific-use="{&#34;type&#34;:&#34;Point&#34;,&#34;coordinates&#34;:[-82.172500,35.722400]}" id="NCID0EMIBG" xlink:type="simple">35.7224, -82.1725</named-content></named-content>)<!--PageBreak-->, S.S. Myers &amp; S. Langton, 25 Jul 2015, sifted litter (4, <named-content xmlns:xlink="http://www.w3.org/1999/xlink" content-type="dwc:institutional_code" xlink:type="simple">CUAC</named-content>), DNA extract SSM274; McDowell Co.: Mackey Mountain Trail (<named-content xmlns:xlink="http://www.w3.org/1999/xlink" content-type="dwc:verbatimCoordinates" xlink:type="simple"><named-content content-type="geo-json" specific-use="{&#34;type&#34;:&#34;Point&#34;,&#34;coordinates&#34;:[-82.183800,35.724600]}" id="NCID0E2IBG" xlink:type="simple">35.7246, -82.1838</named-content></named-content>), S.S. Myers &amp; S. Langton, 25 Jul 2015, sifted litter (1, <named-content xmlns:xlink="http://www.w3.org/1999/xlink" content-type="dwc:institutional_code" xlink:type="simple">CUAC</named-content>), DNA extract SSM273; McDowell Co.: Pisgah National Forest, Courthouse Falls Trail (<named-content xmlns:xlink="http://www.w3.org/1999/xlink" content-type="dwc:verbatimCoordinates" xlink:type="simple"><named-content content-type="geo-json" specific-use="{&#34;type&#34;:&#34;Point&#34;,&#34;coordinates&#34;:[-82.896400,35.271600]}" id="NCID0EIJBG" xlink:type="simple">35.2716, -82.8964</named-content></named-content>), S.S. Myers, 23 Jul 2015, sifted litter (1, <named-content xmlns:xlink="http://www.w3.org/1999/xlink" content-type="dwc:institutional_code" xlink:type="simple">CUAC</named-content>), DNA Extract SSM271; McDowell Co.: Pisgah National Forest, Courthouse Falls Trail (<named-content xmlns:xlink="http://www.w3.org/1999/xlink" content-type="dwc:verbatimCoordinates" xlink:type="simple"><named-content content-type="geo-json" specific-use="{&#34;type&#34;:&#34;Point&#34;,&#34;coordinates&#34;:[-82.893200,35.272700]}" id="NCID0EVJBG" xlink:type="simple">35.2727, -82.8932</named-content></named-content>), S.S. Myers, 23 Jul 2015, sifted litter (1, <named-content xmlns:xlink="http://www.w3.org/1999/xlink" content-type="dwc:institutional_code" xlink:type="simple">CUAC</named-content>), DNA Extracts SSM267-SSM270; McDowell Co.: Pisgah National Forest, Courthouse Falls Trail (<named-content xmlns:xlink="http://www.w3.org/1999/xlink" content-type="dwc:verbatimCoordinates" xlink:type="simple"><named-content content-type="geo-json" specific-use="{&#34;type&#34;:&#34;Point&#34;,&#34;coordinates&#34;:[-82.890200,35.274700]}" id="NCID0ECKBG" xlink:type="simple">35.2747, -82.8902</named-content></named-content>), S.S. Myers, 23 Jul 2015, sifted litter (1, <named-content xmlns:xlink="http://www.w3.org/1999/xlink" content-type="dwc:institutional_code" xlink:type="simple">CUAC</named-content>), DNA Extracts SSM272, SSM266; McDowell Co.: Snooks Nose (<named-content xmlns:xlink="http://www.w3.org/1999/xlink" content-type="dwc:verbatimCoordinates" xlink:type="simple"><named-content content-type="geo-json" specific-use="{&#34;type&#34;:&#34;Point&#34;,&#34;coordinates&#34;:[-82.205500,35.690500]}" id="NCID0EPKBG" xlink:type="simple">35.6905, -82.2055</named-content></named-content>), S.S. Myers, 17 Mar 2016, sifted litter (3, <named-content xmlns:xlink="http://www.w3.org/1999/xlink" content-type="dwc:institutional_code" xlink:type="simple">CUAC</named-content>), DNA extracts SSM320; McDowell Co.: Snooks Nose (<named-content xmlns:xlink="http://www.w3.org/1999/xlink" content-type="dwc:verbatimCoordinates" xlink:type="simple"><named-content content-type="geo-json" specific-use="{&#34;type&#34;:&#34;Point&#34;,&#34;coordinates&#34;:[-82.207000,35.692800]}" id="NCID0E3KBG" xlink:type="simple">35.6928, -82.207</named-content></named-content>), S.S. Myers, 17 Mar 2016, sifted litter (4, <named-content xmlns:xlink="http://www.w3.org/1999/xlink" content-type="dwc:institutional_code" xlink:type="simple">CUAC</named-content>), DNA extracts SSM357; McDowell Co.: Snooks Nose (<named-content xmlns:xlink="http://www.w3.org/1999/xlink" content-type="dwc:verbatimCoordinates" xlink:type="simple"><named-content content-type="geo-json" specific-use="{&#34;type&#34;:&#34;Point&#34;,&#34;coordinates&#34;:[-82.206100,35.693000]}" id="NCID0EJLBG" xlink:type="simple">35.693, -82.2061</named-content></named-content>), S.S. Myers &amp; L. Vasquez-Velez, 17 Mar 2016, sifted litter (1, <named-content xmlns:xlink="http://www.w3.org/1999/xlink" content-type="dwc:institutional_code" xlink:type="simple">CUAC</named-content>), DNA extract SSM361; Mitchell Co.: Blue Ridge Parkway, mile 329 (<named-content xmlns:xlink="http://www.w3.org/1999/xlink" content-type="dwc:verbatimCoordinates" xlink:type="simple"><named-content content-type="geo-json" specific-use="{&#34;type&#34;:&#34;Point&#34;,&#34;coordinates&#34;:[-82.040000,35.860000]}" id="NCID0EWLBG" xlink:type="simple">35.86, -82.04</named-content></named-content>), Q. Wheeler, 4 Aug 1981, leaf litter (1, <named-content xmlns:xlink="http://www.w3.org/1999/xlink" content-type="dwc:institutional_code" xlink:type="simple">ASUIC</named-content>); Sevier Co.: Great Smoky Mountains National Park, Chimneys Picnic Area Nature Trail, 891 m (<named-content xmlns:xlink="http://www.w3.org/1999/xlink" content-type="dwc:verbatimCoordinates" xlink:type="simple"><named-content content-type="geo-json" specific-use="{&#34;type&#34;:&#34;Point&#34;,&#34;coordinates&#34;:[-83.496000,35.635000]}" id="NCID0EDMBG" xlink:type="simple">35.635, -83.496</named-content></named-content>), A. Tishechkin; V. Moseley, 28 Jun 2001, leaf litter berlese (1, <named-content xmlns:xlink="http://www.w3.org/1999/xlink" content-type="dwc:institutional_code" xlink:type="simple">CMNC</named-content>); Swain Co.: Great Smoky Mountains National Park, Flat Creek Trail, 1500 m (<named-content xmlns:xlink="http://www.w3.org/1999/xlink" content-type="dwc:verbatimCoordinates" xlink:type="simple"><named-content content-type="geo-json" specific-use="{&#34;type&#34;:&#34;Point&#34;,&#34;coordinates&#34;:[-83.172000,35.550000]}" id="NCID0EQMBG" xlink:type="simple">35.55, -83.172</named-content></named-content>), A. Tishechkin, 31 Jul 2001, leaf litter berlese (1, <named-content xmlns:xlink="http://www.w3.org/1999/xlink" content-type="dwc:institutional_code" xlink:type="simple">CMNC</named-content>); Swain Co.: off Coopers Creek Rd. (<named-content xmlns:xlink="http://www.w3.org/1999/xlink" content-type="dwc:verbatimCoordinates" xlink:type="simple"><named-content content-type="geo-json" specific-use="{&#34;type&#34;:&#34;Point&#34;,&#34;coordinates&#34;:[-83.379700,35.482500]}" id="NCID0E4MBG" xlink:type="simple">35.4825, -83.3797</named-content></named-content>), M. Caterino, 15 Mar 2015, sifted litter (1, <named-content xmlns:xlink="http://www.w3.org/1999/xlink" content-type="dwc:institutional_code" xlink:type="simple">CUAC</named-content>), DNA extract SSM470; Swain Co.: off Coopers Creek Rd. (<named-content xmlns:xlink="http://www.w3.org/1999/xlink" content-type="dwc:verbatimCoordinates" xlink:type="simple"><named-content content-type="geo-json" specific-use="{&#34;type&#34;:&#34;Point&#34;,&#34;coordinates&#34;:[-83.378000,35.482500]}" id="NCID0EKNBG" xlink:type="simple">35.4825, -83.378</named-content></named-content>), M. Caterino, 15 Mar 2015, sifted riparian litter (2, <named-content xmlns:xlink="http://www.w3.org/1999/xlink" content-type="dwc:institutional_code" xlink:type="simple">CUAC</named-content>), DNA extracts SSM468-SSM469; Transylvania Co.: Pisgah National Forest, off Blue Ridge Parkway (<named-content xmlns:xlink="http://www.w3.org/1999/xlink" content-type="dwc:verbatimCoordinates" xlink:type="simple"><named-content content-type="geo-json" specific-use="{&#34;type&#34;:&#34;Point&#34;,&#34;coordinates&#34;:[-82.908000,35.287100]}" id="NCID0EXNBG" xlink:type="simple">35.2871, -82.908</named-content></named-content>), S.S. Myers, 29 May 2015, sifted litter (2, <named-content xmlns:xlink="http://www.w3.org/1999/xlink" content-type="dwc:institutional_code" xlink:type="simple">CUAC</named-content>), DNA Extracts SSM458-SSM459; Transylvania Co.: Pisgah National Forest, off Blue Ridge Parkway (<named-content xmlns:xlink="http://www.w3.org/1999/xlink" content-type="dwc:verbatimCoordinates" xlink:type="simple"><named-content content-type="geo-json" specific-use="{&#34;type&#34;:&#34;Point&#34;,&#34;coordinates&#34;:[-82.913600,35.291500]}" id="NCID0EEOBG" xlink:type="simple">35.2915, -82.9136</named-content></named-content>), S.S. Myers, 29 May 2015, sifted litter (2, <named-content xmlns:xlink="http://www.w3.org/1999/xlink" content-type="dwc:institutional_code" xlink:type="simple">CUAC</named-content>), DNA Extracts SSM459-SSM460; Yancey Co.: Mount Mitchell Viewpoint, 1451 m (<named-content xmlns:xlink="http://www.w3.org/1999/xlink" content-type="dwc:verbatimCoordinates" xlink:type="simple"><named-content content-type="geo-json" specific-use="{&#34;type&#34;:&#34;Point&#34;,&#34;coordinates&#34;:[-82.219000,35.723000]}" id="NCID0EROBG" xlink:type="simple">35.723, -82.219</named-content></named-content>), I. Agnarson, 31 May 2013, (4, <named-content xmlns:xlink="http://www.w3.org/1999/xlink" content-type="dwc:institutional_code" xlink:type="simple">CMNC</named-content>); <bold>OHIO</bold>: Franklin Co.: Sharon Woods Metro Park (<named-content xmlns:xlink="http://www.w3.org/1999/xlink" content-type="dwc:verbatimCoordinates" xlink:type="simple"><named-content content-type="geo-json" specific-use="{&#34;type&#34;:&#34;Point&#34;,&#34;coordinates&#34;:[-82.950000,40.120000]}" id="NCID0EAPBG" xlink:type="simple">40.12, -82.95</named-content></named-content>), A.J. Penniman, 1973, pitfall (1, <named-content xmlns:xlink="http://www.w3.org/1999/xlink" content-type="dwc:institutional_code" xlink:type="simple">ASUIC</named-content>); Franklin Co.: Columbus (<named-content xmlns:xlink="http://www.w3.org/1999/xlink" content-type="dwc:verbatimCoordinates" xlink:type="simple"><named-content content-type="geo-json" specific-use="{&#34;type&#34;:&#34;Point&#34;,&#34;coordinates&#34;:[-83.050000,39.970000]}" id="NCID0ENPBG" xlink:type="simple">39.97, -83.05</named-content></named-content>), L. Watrous, 13 Sep 1975, berlese (2, <abbrev xmlns:xlink="http://www.w3.org/1999/xlink" content-type="institution" xlink:title="Charles W. O’Brien Insect Collection, Green Valley, Arizona, U.S.A." id="ABBRID0ESPBG" xlink:type="simple">CWOB</abbrev>); Licking Co.: Blackhand Gorge (<named-content xmlns:xlink="http://www.w3.org/1999/xlink" content-type="dwc:verbatimCoordinates" xlink:type="simple"><named-content content-type="geo-json" specific-use="{&#34;type&#34;:&#34;Point&#34;,&#34;coordinates&#34;:[-82.252000,40.056000]}" id="NCID0E1PBG" xlink:type="simple">40.056, -82.252</named-content></named-content>), P.W. Kovarik, 3–4 May 1989, berlese leaf litter (1, <named-content xmlns:xlink="http://www.w3.org/1999/xlink" content-type="dwc:institutional_code" xlink:type="simple">CMNC</named-content>); Columbus, Antrim Park (<named-content xmlns:xlink="http://www.w3.org/1999/xlink" content-type="dwc:verbatimCoordinates" xlink:type="simple"><named-content content-type="geo-json" specific-use="{&#34;type&#34;:&#34;Point&#34;,&#34;coordinates&#34;:[-83.038000,40.078000]}" id="NCID0EHQBG" xlink:type="simple">40.078, -83.038</named-content></named-content>), 27 Apr 1989, (1, <named-content xmlns:xlink="http://www.w3.org/1999/xlink" content-type="dwc:institutional_code" xlink:type="simple">CMNC</named-content>). <bold>PENNSYLVANIA</bold>: Allegheny Co.: nr. Sutersville (<named-content xmlns:xlink="http://www.w3.org/1999/xlink" content-type="dwc:verbatimCoordinates" xlink:type="simple"><named-content content-type="geo-json" specific-use="{&#34;type&#34;:&#34;Point&#34;,&#34;coordinates&#34;:[-79.800000,40.240000]}" id="NCID0EWQBG" xlink:type="simple">40.24, -79.80</named-content></named-content>), W. Suter, 16 Jul 1977, litter (2, <abbrev xmlns:xlink="http://www.w3.org/1999/xlink" content-type="institution" xlink:title="Charles W. O’Brien Insect Collection, Green Valley, Arizona, U.S.A." id="ABBRID0E2QBG" xlink:type="simple">CWOB</abbrev>). <bold>SOUTH CAROLINA</bold>: Darlington Co.: Great Pee-Dee Heritage Preserve (<named-content xmlns:xlink="http://www.w3.org/1999/xlink" content-type="dwc:verbatimCoordinates" xlink:type="simple"><named-content content-type="geo-json" specific-use="{&#34;type&#34;:&#34;Point&#34;,&#34;coordinates&#34;:[-79.709800,34.389200]}" id="NCID0EFRBG" xlink:type="simple">34.3892, -79.7098</named-content></named-content>), M.S. Caterino, 10 Jan 2017, sifted litter (1, <named-content xmlns:xlink="http://www.w3.org/1999/xlink" content-type="dwc:institutional_code" xlink:type="simple">CUAC</named-content>), DNA extract MSC2484; Greenville Co.: Chestnut Ridge Heritage Preserve (<named-content xmlns:xlink="http://www.w3.org/1999/xlink" content-type="dwc:verbatimCoordinates" xlink:type="simple"><named-content content-type="geo-json" specific-use="{&#34;type&#34;:&#34;Point&#34;,&#34;coordinates&#34;:[-82.279000,35.140600]}" id="NCID0ESRBG" xlink:type="simple">35.1406, -82.279</named-content></named-content>), S.S. Myers, 5 Jun 2015, hardwood litter (3, <named-content xmlns:xlink="http://www.w3.org/1999/xlink" content-type="dwc:institutional_code" xlink:type="simple">CUAC</named-content>), DNA extract SSM096; Greenville Co.: Chestnut Ridge Heritage Preserve (<named-content xmlns:xlink="http://www.w3.org/1999/xlink" content-type="dwc:verbatimCoordinates" xlink:type="simple"><named-content content-type="geo-json" specific-use="{&#34;type&#34;:&#34;Point&#34;,&#34;coordinates&#34;:[-82.282000,35.150100]}" id="NCID0E6RBG" xlink:type="simple">35.1501, -82.282</named-content></named-content>), S.S. Myers, 5 Jun 2015, hardwood litter (2, <named-content xmlns:xlink="http://www.w3.org/1999/xlink" content-type="dwc:institutional_code" xlink:type="simple">CUAC</named-content>), DNA extract SSM092; Greenville Co.: Chestnut Ridge Heritage Preserve (<named-content xmlns:xlink="http://www.w3.org/1999/xlink" content-type="dwc:verbatimCoordinates" xlink:type="simple"><named-content content-type="geo-json" specific-use="{&#34;type&#34;:&#34;Point&#34;,&#34;coordinates&#34;:[-82.281400,35.152300]}" id="NCID0EMSBG" xlink:type="simple">35.1523, -82.2814</named-content></named-content>), S.S. Myers, 5 Jun 2015, hardwood litter (1, <named-content xmlns:xlink="http://www.w3.org/1999/xlink" content-type="dwc:institutional_code" xlink:type="simple">CUAC</named-content>), DNA extract SSM089; Oconee Co.: Coon Branch Natural Area (<named-content xmlns:xlink="http://www.w3.org/1999/xlink" content-type="dwc:verbatimCoordinates" xlink:type="simple"><named-content content-type="geo-json" specific-use="{&#34;type&#34;:&#34;Point&#34;,&#34;coordinates&#34;:[-83.005700,35.026900]}" id="NCID0EZSBG" xlink:type="simple">35.0269, -83.0057</named-content></named-content>), M. &amp; K. Caterino, 28 Feb 2016, sifted hardwood litter (1, <named-content xmlns:xlink="http://www.w3.org/1999/xlink" content-type="dwc:institutional_code" xlink:type="simple">CUAC</named-content>), DNA Extracts SSM465-SSM466; Oconee Co.: Coon Branch Natural Area (<named-content xmlns:xlink="http://www.w3.org/1999/xlink" content-type="dwc:verbatimCoordinates" xlink:type="simple"><named-content content-type="geo-json" specific-use="{&#34;type&#34;:&#34;Point&#34;,&#34;coordinates&#34;:[-83.006900,35.027200]}" id="NCID0EGTBG" xlink:type="simple">35.0272, -83.0069</named-content></named-content>), M. &amp; K. Caterino, 28 Feb 2016, <!--PageBreak-->sifted hardwood litter (1, <named-content xmlns:xlink="http://www.w3.org/1999/xlink" content-type="dwc:institutional_code" xlink:type="simple">CUAC</named-content>), DNA Extract SSM467; Oconee Co.: Sumter National Forest, East Fork Trail (<named-content xmlns:xlink="http://www.w3.org/1999/xlink" content-type="dwc:verbatimCoordinates" xlink:type="simple"><named-content content-type="geo-json" specific-use="{&#34;type&#34;:&#34;Point&#34;,&#34;coordinates&#34;:[-83.097900,34.983800]}" id="NCID0EVTBG" xlink:type="simple">34.9838, -83.0979</named-content></named-content>), M.S. Caterino &amp; S.S. Myers, 4 May 2015, sifted litter (1, <named-content xmlns:xlink="http://www.w3.org/1999/xlink" content-type="dwc:institutional_code" xlink:type="simple">CUAC</named-content>), DNA extracts SSM462, SSM463, SSM464; Oconee Co.: Sumter National Forest, East Fork Trail (<named-content xmlns:xlink="http://www.w3.org/1999/xlink" content-type="dwc:verbatimCoordinates" xlink:type="simple"><named-content content-type="geo-json" specific-use="{&#34;type&#34;:&#34;Point&#34;,&#34;coordinates&#34;:[-83.098100,34.984300]}" id="NCID0ECUBG" xlink:type="simple">34.9843, -83.0981</named-content></named-content>), M.S. Caterino &amp; S.S. Myers, 4 May 2015, sifted litter (1, <named-content xmlns:xlink="http://www.w3.org/1999/xlink" content-type="dwc:institutional_code" xlink:type="simple">CUAC</named-content>); Oconee Co.: Sumter National Forest, East Fork Trail (<named-content xmlns:xlink="http://www.w3.org/1999/xlink" content-type="dwc:verbatimCoordinates" xlink:type="simple"><named-content content-type="geo-json" specific-use="{&#34;type&#34;:&#34;Point&#34;,&#34;coordinates&#34;:[-83.102200,34.996200]}" id="NCID0EPUBG" xlink:type="simple">34.9962, -83.1022</named-content></named-content>), S.S. Myers, 29 Jun 2015, sifted litter (1, <named-content xmlns:xlink="http://www.w3.org/1999/xlink" content-type="dwc:institutional_code" xlink:type="simple">CUAC</named-content>), DNA extract SSM317; Oconee Co.: Sumter National Forest, Indian Camp Creek (<named-content xmlns:xlink="http://www.w3.org/1999/xlink" content-type="dwc:verbatimCoordinates" xlink:type="simple"><named-content content-type="geo-json" specific-use="{&#34;type&#34;:&#34;Point&#34;,&#34;coordinates&#34;:[-83.072900,34.988600]}" id="NCID0E3UBG" xlink:type="simple">34.9886, -83.0729</named-content></named-content>), M.S. Caterino &amp; S.S. Myers, 4 May 2015, sifted litter (1, <named-content xmlns:xlink="http://www.w3.org/1999/xlink" content-type="dwc:institutional_code" xlink:type="simple">CUAC</named-content>), DNA extract SSM315; Oconee Co.: Sumter National Forest, Indian Camp Creek (<named-content xmlns:xlink="http://www.w3.org/1999/xlink" content-type="dwc:verbatimCoordinates" xlink:type="simple"><named-content content-type="geo-json" specific-use="{&#34;type&#34;:&#34;Point&#34;,&#34;coordinates&#34;:[-83.072400,34.989900]}" id="NCID0EJVBG" xlink:type="simple">34.9899, -83.0724</named-content></named-content>), M.S. Caterino &amp; S.S. Myers, 4 May 2015, sifted litter (1, <named-content xmlns:xlink="http://www.w3.org/1999/xlink" content-type="dwc:institutional_code" xlink:type="simple">CUAC</named-content>), DNA extract SSM316; Oconee Co.: Sumter National Forest, Indian Camp Creek (<named-content xmlns:xlink="http://www.w3.org/1999/xlink" content-type="dwc:verbatimCoordinates" xlink:type="simple"><named-content content-type="geo-json" specific-use="{&#34;type&#34;:&#34;Point&#34;,&#34;coordinates&#34;:[-83.072300,34.990300]}" id="NCID0EWVBG" xlink:type="simple">34.9903, -83.0723</named-content></named-content>), M.S. Caterino &amp; S.S. Myers, 4 May 2015, sifted litter (2, <named-content xmlns:xlink="http://www.w3.org/1999/xlink" content-type="dwc:institutional_code" xlink:type="simple">CUAC</named-content>), DNA extracts SSM261, SSM262; Oconee Co.: Sumter National Forest, Riley Moore Falls (<named-content xmlns:xlink="http://www.w3.org/1999/xlink" content-type="dwc:verbatimCoordinates" xlink:type="simple"><named-content content-type="geo-json" specific-use="{&#34;type&#34;:&#34;Point&#34;,&#34;coordinates&#34;:[-83.180400,34.740300]}" id="NCID0EDWBG" xlink:type="simple">34.7403, -83.1804</named-content></named-content>), M. Caterino, 3 Mar 2018, sifted litter (1, <named-content xmlns:xlink="http://www.w3.org/1999/xlink" content-type="dwc:institutional_code" xlink:type="simple">CUAC</named-content>), DNA extract MSC2522; Pickens Co.: Eastatoe Heritage Preserve (<named-content xmlns:xlink="http://www.w3.org/1999/xlink" content-type="dwc:verbatimCoordinates" xlink:type="simple"><named-content content-type="geo-json" specific-use="{&#34;type&#34;:&#34;Point&#34;,&#34;coordinates&#34;:[-82.491000,35.157700]}" id="NCID0EQWBG" xlink:type="simple">35.1577, -82.491</named-content></named-content>), S. Myers, 28 Feb 2016, sifted hardwood litter (3, <named-content xmlns:xlink="http://www.w3.org/1999/xlink" content-type="dwc:institutional_code" xlink:type="simple">CUAC</named-content>), DNA Extracts SSM398-SSM400; Pickens Co.: Sassafras Mountain (<named-content xmlns:xlink="http://www.w3.org/1999/xlink" content-type="dwc:verbatimCoordinates" xlink:type="simple"><named-content content-type="geo-json" specific-use="{&#34;type&#34;:&#34;Point&#34;,&#34;coordinates&#34;:[-82.776000,35.063400]}" id="NCID0E4WBG" xlink:type="simple">35.0634, -82.776</named-content></named-content>), S.S. Myers, 10 Jun 2015, sifted hardwood litter (5, <named-content xmlns:xlink="http://www.w3.org/1999/xlink" content-type="dwc:institutional_code" xlink:type="simple">CUAC</named-content>), DNA Extracts SSM080-SSM084; Pickens Co.: Sassafras Mountain (<named-content xmlns:xlink="http://www.w3.org/1999/xlink" content-type="dwc:verbatimCoordinates" xlink:type="simple"><named-content content-type="geo-json" specific-use="{&#34;type&#34;:&#34;Point&#34;,&#34;coordinates&#34;:[-82.777400,35.064500]}" id="NCID0EKXBG" xlink:type="simple">35.0645, -82.7774</named-content></named-content>), S.S. Myers, 10 Jun 2015, sifted hardwood litter (5, <named-content xmlns:xlink="http://www.w3.org/1999/xlink" content-type="dwc:institutional_code" xlink:type="simple">CUAC</named-content>), DNA Extracts SSM075-SSM079. <bold>TENNESSEE</bold>: Blount Co.: Great Smoky Mountains National Park, Sinks Trail (<named-content xmlns:xlink="http://www.w3.org/1999/xlink" content-type="dwc:verbatimCoordinates" xlink:type="simple"><named-content content-type="geo-json" specific-use="{&#34;type&#34;:&#34;Point&#34;,&#34;coordinates&#34;:[-83.660000,35.670000]}" id="NCID0EZXBG" xlink:type="simple">35.67, -83.66</named-content></named-content>), R.T. Allen &amp; R. Chenowith, 13 Oct 1976, leaf litter (1, <named-content xmlns:xlink="http://www.w3.org/1999/xlink" content-type="dwc:institutional_code" xlink:type="simple">UAAM</named-content>); Cocke Co.: Great Smoky Mountains National Park, lower Crosby House (<named-content xmlns:xlink="http://www.w3.org/1999/xlink" content-type="dwc:verbatimCoordinates" xlink:type="simple"><named-content content-type="geo-json" specific-use="{&#34;type&#34;:&#34;Point&#34;,&#34;coordinates&#34;:[-83.213900,35.778100]}" id="NCID0EGYBG" xlink:type="simple">35.7781, -83.2139</named-content></named-content>), P.E. Skelley, 20 Jul 2003, litter at rock wall by stream (1, <named-content xmlns:xlink="http://www.w3.org/1999/xlink" content-type="dwc:institutional_code" xlink:type="simple">ASUIC</named-content>); Marion Co.: Tennessee River Gorge, Pot Point Tr. (<named-content xmlns:xlink="http://www.w3.org/1999/xlink" content-type="dwc:verbatimCoordinates" xlink:type="simple"><named-content content-type="geo-json" specific-use="{&#34;type&#34;:&#34;Point&#34;,&#34;coordinates&#34;:[-85.392200,35.086400]}" id="NCID0ETYBG" xlink:type="simple">35.0864, -85.3922</named-content></named-content>), S. Chatzimanolis, 24 May 2015, sifted litter (2, <named-content xmlns:xlink="http://www.w3.org/1999/xlink" content-type="dwc:institutional_code" xlink:type="simple">UTCI</named-content>); Sevier Co.: Cove Forests S&amp;E Gatlinburg (<named-content xmlns:xlink="http://www.w3.org/1999/xlink" content-type="dwc:verbatimCoordinates" xlink:type="simple"><named-content content-type="geo-json" specific-use="{&#34;type&#34;:&#34;Point&#34;,&#34;coordinates&#34;:[-83.500000,35.700000]}" id="NCID0EAZBG" xlink:type="simple">35.7, -83.5</named-content></named-content>), Hlavac &amp; Lawrence, 10–23 May 1972, litter (1, <named-content xmlns:xlink="http://www.w3.org/1999/xlink" content-type="dwc:institutional_code" xlink:type="simple">ASUIC</named-content>); Sevier Co.: Cove Forests, S.E. Gatlinburg (<named-content xmlns:xlink="http://www.w3.org/1999/xlink" content-type="dwc:verbatimCoordinates" xlink:type="simple"><named-content content-type="geo-json" specific-use="{&#34;type&#34;:&#34;Point&#34;,&#34;coordinates&#34;:[-83.500000,35.706000]}" id="NCID0ENZBG" xlink:type="simple">35.706, -83.5</named-content></named-content>), T. Hlavac; J. Lawrence, 10–23 May 1972, litter (1, <named-content xmlns:xlink="http://www.w3.org/1999/xlink" content-type="dwc:institutional_code" xlink:type="simple">CMNC</named-content>); Sevier Co.: Great Smoky Mountains National Park, Greenbrier Cove (<named-content xmlns:xlink="http://www.w3.org/1999/xlink" content-type="dwc:verbatimCoordinates" xlink:type="simple"><named-content content-type="geo-json" specific-use="{&#34;type&#34;:&#34;Point&#34;,&#34;coordinates&#34;:[-83.380000,35.710000]}" id="NCID0E1ZBG" xlink:type="simple">35.71, -83.38</named-content></named-content>), W.B. Suter, 14 Apr 1973, litter at log under rhododendron (1, <named-content xmlns:xlink="http://www.w3.org/1999/xlink" content-type="dwc:institutional_code" xlink:type="simple">ASUIC</named-content>); Sevier Co.: Great Smoky Mountains National Park, Maddron Bald Trail (<named-content xmlns:xlink="http://www.w3.org/1999/xlink" content-type="dwc:verbatimCoordinates" xlink:type="simple"><named-content content-type="geo-json" specific-use="{&#34;type&#34;:&#34;Point&#34;,&#34;coordinates&#34;:[-83.270000,35.750000]}" id="NCID0EH1BG" xlink:type="simple">35.75, -83.27</named-content></named-content>), R.T. Allen &amp; R. Chenowith, 15 Oct 1976, leaf litter (1, <named-content xmlns:xlink="http://www.w3.org/1999/xlink" content-type="dwc:institutional_code" xlink:type="simple">UAAM</named-content>); Sevier Co.: Cove Forests, S &amp; E Gatlinburg (<named-content xmlns:xlink="http://www.w3.org/1999/xlink" content-type="dwc:verbatimCoordinates" xlink:type="simple"><named-content content-type="geo-json" specific-use="{&#34;type&#34;:&#34;Point&#34;,&#34;coordinates&#34;:[-83.480000,35.640000]}" id="NCID0EU1BG" xlink:type="simple">35.64, -83.48</named-content></named-content>), T. Hlavac &amp; J. Lawrence, 10–23 May 1972, litter (6, <abbrev xmlns:xlink="http://www.w3.org/1999/xlink" content-type="institution" xlink:title="Charles W. O’Brien Insect Collection, Green Valley, Arizona, U.S.A." id="ABBRID0EZ1BG" xlink:type="simple">CWOB</abbrev>); Unicoi Co.: Unaka Mountain (<named-content xmlns:xlink="http://www.w3.org/1999/xlink" content-type="dwc:verbatimCoordinates" xlink:type="simple"><named-content content-type="geo-json" specific-use="{&#34;type&#34;:&#34;Point&#34;,&#34;coordinates&#34;:[-82.302000,36.148000]}" id="NCID0EB2BG" xlink:type="simple">36.148, -82.302</named-content></named-content>), 5 Jul 1953, (1, <named-content xmlns:xlink="http://www.w3.org/1999/xlink" content-type="dwc:institutional_code" xlink:type="simple">CMNC</named-content>); Wilson Co.: Cedars of Lebanon State Park (<named-content xmlns:xlink="http://www.w3.org/1999/xlink" content-type="dwc:verbatimCoordinates" xlink:type="simple"><named-content content-type="geo-json" specific-use="{&#34;type&#34;:&#34;Point&#34;,&#34;coordinates&#34;:[-86.315000,36.080000]}" id="NCID0EO2BG" xlink:type="simple">36.08, -86.315</named-content></named-content>), J.G. Hill, 26 Jul 2010, cedar hardwood litter (2, <abbrev xmlns:xlink="http://www.w3.org/1999/xlink" content-type="institution" xlink:title="Mississippi State Entomology Museum, Mississippi, Mississippi, U.S.A." id="ABBRID0ET2BG" xlink:type="simple">MEM</abbrev>); Wilson Co.: Cedars of Lebanon State Park (<named-content xmlns:xlink="http://www.w3.org/1999/xlink" content-type="dwc:verbatimCoordinates" xlink:type="simple"><named-content content-type="geo-json" specific-use="{&#34;type&#34;:&#34;Point&#34;,&#34;coordinates&#34;:[-86.315000,36.080000]}" id="NCID0E22BG" xlink:type="simple">36.08, -86.315</named-content></named-content>), J.M. Campbell, 10 Jun 1997, cedar hardwood litter (1, <abbrev xmlns:xlink="http://www.w3.org/1999/xlink" content-type="institution" xlink:title="Mississippi State Entomology Museum, Mississippi, Mississippi, U.S.A." id="ABBRID0EA3BG" xlink:type="simple">MEM</abbrev>). <bold>WEST VIRGINIA</bold>: Mercer Co.: Camp Creek State Forest, Mashfork Falls (<named-content xmlns:xlink="http://www.w3.org/1999/xlink" content-type="dwc:verbatimCoordinates" xlink:type="simple"><named-content content-type="geo-json" specific-use="{&#34;type&#34;:&#34;Point&#34;,&#34;coordinates&#34;:[-81.140000,37.500000]}" id="NCID0EK3BG" xlink:type="simple">37.5, -81.14</named-content></named-content>), S. Bird, 24 Feb 1970 (3, <named-content xmlns:xlink="http://www.w3.org/1999/xlink" content-type="dwc:institutional_code" xlink:type="simple">CNCI</named-content>); Putnam Co.: Winfield (<named-content xmlns:xlink="http://www.w3.org/1999/xlink" content-type="dwc:verbatimCoordinates" xlink:type="simple"><named-content content-type="geo-json" specific-use="{&#34;type&#34;:&#34;Point&#34;,&#34;coordinates&#34;:[-81.900000,38.500000]}" id="NCID0EX3BG" xlink:type="simple">38.5, -81.9</named-content></named-content>), L. Torres-Miller, 1 Oct 1996, (2, <named-content xmlns:xlink="http://www.w3.org/1999/xlink" content-type="dwc:institutional_code" xlink:type="simple">ASUIC</named-content>). <bold>WISCONSIN</bold>: Kenosha Co.: Woodworth, Benedicts Prairie (<named-content xmlns:xlink="http://www.w3.org/1999/xlink" content-type="dwc:verbatimCoordinates" xlink:type="simple"><named-content content-type="geo-json" specific-use="{&#34;type&#34;:&#34;Point&#34;,&#34;coordinates&#34;:[-88.000000,42.550000]}" id="NCID0EG4BG" xlink:type="simple">42.55, -88.00</named-content></named-content>), W. Suter, 16 Jun 1976 (1, <abbrev xmlns:xlink="http://www.w3.org/1999/xlink" content-type="institution" xlink:title="Charles W. O’Brien Insect Collection, Green Valley, Arizona, U.S.A." id="ABBRID0EL4BG" xlink:type="simple">CWOB</abbrev>); Kenosha Co.: 4.83 km. W. Somers, County Line Forest (<named-content xmlns:xlink="http://www.w3.org/1999/xlink" content-type="dwc:verbatimCoordinates" xlink:type="simple"><named-content content-type="geo-json" specific-use="{&#34;type&#34;:&#34;Point&#34;,&#34;coordinates&#34;:[-87.940000,42.640000]}" id="NCID0ET4BG" xlink:type="simple">42.64, -87.94</named-content></named-content>), W. Suter, 18 Sep 1965, Rhododendron litter (1, <abbrev xmlns:xlink="http://www.w3.org/1999/xlink" content-type="institution" xlink:title="Charles W. O’Brien Insect Collection, Green Valley, Arizona, U.S.A." id="ABBRID0EY4BG" xlink:type="simple">CWOB</abbrev>); Racine Co.: 6.44 km. E. Wind Lake (<named-content xmlns:xlink="http://www.w3.org/1999/xlink" content-type="dwc:verbatimCoordinates" xlink:type="simple"><named-content content-type="geo-json" specific-use="{&#34;type&#34;:&#34;Point&#34;,&#34;coordinates&#34;:[-88.120000,42.830000]}" id="NCID0EA5BG" xlink:type="simple">42.83, -88.12</named-content></named-content>), W. Suter, 23 Apr 1966, grassy swamp floor (1, <abbrev xmlns:xlink="http://www.w3.org/1999/xlink" content-type="institution" xlink:title="Charles W. O’Brien Insect Collection, Green Valley, Arizona, U.S.A." id="ABBRID0EF5BG" xlink:type="simple">CWOB</abbrev>).</p><!--PageBreak--></tp:treatment-sec><tp:treatment-sec><!--Section generated to contain objects referenced in tp:taxon-treatment.--><fig id="F2" position="float" orientation="portrait"><label>Figure 2.</label><caption><p><italic><tp:taxon-name><tp:taxon-name-part taxon-name-part-type="genus" reg="Eurhoptus">Eurhoptus</tp:taxon-name-part><tp:taxon-name-part taxon-name-part-type="species" reg="pyriformis">pyriformis</tp:taxon-name-part></tp:taxon-name></italic>. <bold>A</bold> Dorsal view of scaled form <bold>B</bold> Lateral view of scaled form <bold>C</bold> Dorsal view of ‘plain’ form <bold>D</bold> Lateral view of ‘plain’ form <bold>E</bold> Ventral view showing impressions on ventrites <bold>F</bold> Lateral view of aedeagus <bold>G, H</bold> Dorsal views showing range of variation of aedeagus.</p></caption><graphic xmlns:xlink="http://www.w3.org/1999/xlink" xlink:href="zookeys-787-037-g002.jpg" position="float" orientation="portrait" xlink:type="simple" id="oo_232377.jpg"/></fig></tp:treatment-sec><ref-list><ref id="B24"><mixed-citation xmlns:xlink="http://www.w3.org/1999/xlink" xlink:type="simple"><person-group><name name-style="western"><surname>Salsbury</surname><given-names>GA</given-names></name></person-group> (<year>2000</year>) <source>The weevils of Kansas. A manual for identification.</source><publisher-name>Privately printed</publisher-name>, <publisher-loc>Lawrence</publisher-loc>, <size units="page">656 pp</size>.</mixed-citation></ref><ref id="B8"><mixed-citation xmlns:xlink="http://www.w3.org/1999/xlink" xlink:type="simple"><person-group><name name-style="western"><surname>Ciegler</surname><given-names>JC</given-names></name></person-group> (<year>2010</year>) <source>Weevils of South Carolina (<tp:taxon-name><tp:taxon-name-part taxon-name-part-type="order">Coleoptera</tp:taxon-name-part></tp:taxon-name>: <tp:taxon-name><tp:taxon-name-part taxon-name-part-type="family">Nemonychidae</tp:taxon-name-part></tp:taxon-name>, <tp:taxon-name><tp:taxon-name-part taxon-name-part-type="family">Attelabidae</tp:taxon-name-part></tp:taxon-name>, <tp:taxon-name><tp:taxon-name-part taxon-name-part-type="family">Brentidae</tp:taxon-name-part></tp:taxon-name>, <tp:taxon-name><tp:taxon-name-part taxon-name-part-type="family">Ithyceridae</tp:taxon-name-part></tp:taxon-name>, and <tp:taxon-name><tp:taxon-name-part taxon-name-part-type="family">Curculionidae</tp:taxon-name-part></tp:taxon-name>). Clemson Public Service Activities.</source><publisher-name>South Carolina Agriculture and Forestry Research System</publisher-name>, <publisher-loc>Clemson University</publisher-loc>, <size units="page">276 pp</size>.</mixed-citation></ref><ref id="B5"><mixed-citation xmlns:xlink="http://www.w3.org/1999/xlink" xlink:type="simple"><person-group><name name-style="western"><surname>Blatchley</surname><given-names>WS</given-names></name><name name-style="western"><surname>Leng</surname><given-names>CW</given-names></name></person-group> (<year>1916</year>) <source><tp:taxon-name><tp:taxon-name-part taxon-name-part-type="genus">Rhynchophora</tp:taxon-name-part></tp:taxon-name> or weevils of North Eastern America.</source><publisher-name>The Nature Publishing Co.</publisher-name>, <publisher-loc>Indianapolis</publisher-loc>, <size units="page">682 pp</size>. Illus. <ext-link xlink:type="simple" ext-link-type="doi" xlink:href="10.5962/bhl.title.1557">https://doi.org/10.5962/bhl.title.1557</ext-link></mixed-citation></ref><ref id="B14"><mixed-citation xmlns:xlink="http://www.w3.org/1999/xlink" xlink:type="simple"><person-group><name name-style="western"><surname>Kissinger</surname><given-names>DG</given-names></name></person-group> (<year>1964</year>) <source><tp:taxon-name><tp:taxon-name-part taxon-name-part-type="family">Curculionidae</tp:taxon-name-part></tp:taxon-name> of America north of Mexico: A key to the genera.</source><publisher-name>Taxonomic Publications</publisher-name>, <publisher-loc>South Lancaster</publisher-loc>, <size units="page">143 pp</size>.</mixed-citation></ref><ref id="B18"><mixed-citation xmlns:xlink="http://www.w3.org/1999/xlink" xlink:type="simple"><person-group><name name-style="western"><surname>Papp</surname><given-names>CS</given-names></name></person-group> (<year>1979</year>) <source>An illustrated catalog of the <tp:taxon-name><tp:taxon-name-part taxon-name-part-type="subfamily">Cryptorhynchinae</tp:taxon-name-part></tp:taxon-name> of the New World with generic descriptions, references to the literature and deposition of type material (<tp:taxon-name><tp:taxon-name-part taxon-name-part-type="order">Coleoptera</tp:taxon-name-part></tp:taxon-name>: <tp:taxon-name><tp:taxon-name-part taxon-name-part-type="family">Curculionidae</tp:taxon-name-part></tp:taxon-name>).</source><publisher-name>California Department of Food and Agriculture</publisher-name>, <publisher-loc>Division of Plant Industry, Lab Services Entomology</publisher-loc>, <size units="page">467 pp</size>.</mixed-citation></ref><ref id="B17"><mixed-citation xmlns:xlink="http://www.w3.org/1999/xlink" xlink:type="simple"><person-group><name name-style="western"><surname>O’Brien</surname><given-names>CW</given-names></name><name name-style="western"><surname>Wibmer</surname><given-names>GJ</given-names></name></person-group> (<year>1982</year>) <article-title>Annotated checklist of the weevils (<tp:taxon-name><tp:taxon-name-part taxon-name-part-type="family">Curculionidae</tp:taxon-name-part></tp:taxon-name><italic>sensu lato)</italic> of North America, Central America, and the West Indies (<tp:taxon-name><tp:taxon-name-part taxon-name-part-type="order">Coleoptera</tp:taxon-name-part></tp:taxon-name>: <tp:taxon-name><tp:taxon-name-part taxon-name-part-type="superfamily">Curculionoidea</tp:taxon-name-part></tp:taxon-name>).</article-title><source>Memoirs of the American Entomological Institute</source><volume>34</volume>: <fpage>1</fpage>–<lpage>382</lpage>.</mixed-citation></ref><ref id="B9"><mixed-citation xmlns:xlink="http://www.w3.org/1999/xlink" xlink:type="simple"><person-group><name name-style="western"><surname>Downie</surname><given-names>NM</given-names></name><name name-style="western"><surname>Arnett</surname><given-names>Jr RH</given-names></name></person-group> (<year>1996</year>) The Beetles of Northeastern North America. Volume II. <tp:taxon-name><tp:taxon-name-part taxon-name-part-type="suborder">Polyphaga</tp:taxon-name-part></tp:taxon-name>. Series Bostrychiformia through <tp:taxon-name><tp:taxon-name-part taxon-name-part-type="superfamily">Curculionoidea</tp:taxon-name-part></tp:taxon-name>. The Sandhill Crane Press, Gainesville, Florida, 891–1721.</mixed-citation></ref><ref id="B1"><mixed-citation xmlns:xlink="http://www.w3.org/1999/xlink" xlink:type="simple"><person-group><name name-style="western"><surname>Alonso-Zarazaga</surname><given-names>MA</given-names></name><name name-style="western"><surname>Lyal</surname><given-names>CHC</given-names></name></person-group> (<year>1999</year>) A World Catalogue of Families and Genera of <tp:taxon-name><tp:taxon-name-part taxon-name-part-type="superfamily">Curculionoidea</tp:taxon-name-part></tp:taxon-name> (<tp:taxon-name><tp:taxon-name-part taxon-name-part-type="class">Insecta</tp:taxon-name-part></tp:taxon-name>: <tp:taxon-name><tp:taxon-name-part taxon-name-part-type="order">Coleoptera</tp:taxon-name-part></tp:taxon-name>) (Excepting <tp:taxon-name><tp:taxon-name-part taxon-name-part-type="family">Scolytidae</tp:taxon-name-part></tp:taxon-name> and <tp:taxon-name><tp:taxon-name-part taxon-name-part-type="family">Platypodidae</tp:taxon-name-part></tp:taxon-name>). Entomopraxis, 315 pp.</mixed-citation></ref><ref id="B2"><mixed-citation xmlns:xlink="http://www.w3.org/1999/xlink" xlink:type="simple"><person-group><name name-style="western"><surname>Anderson</surname><given-names>RS</given-names></name></person-group> (<year>2002</year>) Chapter 131. <tp:taxon-name><tp:taxon-name-part taxon-name-part-type="family">Curculionidae</tp:taxon-name-part></tp:taxon-name>. In: Arnett Jr. RH, Thomas MC, Skelley P (Eds) American Beetles Volume 2. CRC Press, 722–815.</mixed-citation></ref></ref-list></tp:taxon-treatment>
