# Supplementary material for: A revision of the genus Eurhoptus LeConte, 1876 (Curculionidae, Cryptorhynchinae) of America north of Mexico
Source: Zookeys. 2018 Oct 2;(787):37–80. doi: 10.3897/zookeys.787.26948 (PMC6177525; doi:10.3897/zookeys.787.26948)
Supplement: XML Treatment for Eurhoptus sordidus [file zookeys.787.26948-treatment3.xml]

<!DOCTYPE tp:taxon-treatment
  PUBLIC "-//TaxonX//DTD Taxonomic Treatment Publishing DTD v0 20100105//EN" "tax-treatment-NSO.dtd">
<tp:taxon-treatment xmlns:tp="http://www.plazi.org/taxpub"><tp:treatment-meta><kwd-group><label>Taxon classification</label><kwd><named-content xmlns:xlink="http://www.w3.org/1999/xlink" content-type="kingdom">Animalia</named-content></kwd><kwd><named-content xmlns:xlink="http://www.w3.org/1999/xlink" content-type="order">Coleoptera</named-content></kwd><kwd><named-content xmlns:xlink="http://www.w3.org/1999/xlink" content-type="family">Curculionidae</named-content></kwd></kwd-group><mixed-citation publication-type="journal"><person-group><name><surname>Anderson</surname><given-names>Robert S.</given-names></name><name><surname>Caterino</surname><given-names>Michael S.</given-names></name></person-group><article-title>A revision of the genus <italic><tp:taxon-name><tp:taxon-name-part taxon-name-part-type="genus" reg="Eurhoptus">Eurhoptus</tp:taxon-name-part></tp:taxon-name></italic> LeConte, 1876 (<tp:taxon-name><tp:taxon-name-part taxon-name-part-type="family">Curculionidae</tp:taxon-name-part></tp:taxon-name>, <tp:taxon-name><tp:taxon-name-part taxon-name-part-type="subfamily">Cryptorhynchinae</tp:taxon-name-part></tp:taxon-name>) of America north of Mexico</article-title><source>Zookeys</source><day>2</day><month>10</month><year>2018</year><volume>2018</volume><issue>787</issue><fpage>37</fpage><lpage>80</lpage><pub-id pub-id-type="doi">10.3897/zookeys.787.26948</pub-id></mixed-citation></tp:treatment-meta><tp:nomenclature><tp:taxon-name>
              <tp:taxon-name-part taxon-name-part-type="genus" reg="Eurhoptus">Eurhoptus</tp:taxon-name-part>
              <tp:taxon-name-part taxon-name-part-type="species" reg="sordidus">sordidus</tp:taxon-name-part>
            </tp:taxon-name><tp:taxon-authority>LeConte, 1876</tp:taxon-authority><xref ref-type="fig" rid="F4">Figures 4</xref><xref ref-type="fig" rid="F5">, 5</xref><!--PageBreak--><tp:nomenclature-citation-list><tp:nomenclature-citation><tp:taxon-name>
                  <tp:taxon-name-part taxon-name-part-type="genus" reg="Acalles">Acalles</tp:taxon-name-part>
                  <tp:taxon-name-part taxon-name-part-type="species" reg="sordidus">sordidus</tp:taxon-name-part>
                </tp:taxon-name><comment>LeConte, 1876: 243; <xref ref-type="bibr" rid="B5">Blatchley and Leng 1916</xref>: 501.</comment></tp:nomenclature-citation><tp:nomenclature-citation><tp:taxon-name>
                  <tp:taxon-name-part taxon-name-part-type="genus" reg="Eurhoptus">Eurhoptus</tp:taxon-name-part>
                  <tp:taxon-name-part taxon-name-part-type="species" reg="sordidus">sordidus</tp:taxon-name-part>
                </tp:taxon-name><comment>(part); <xref ref-type="bibr" rid="B5">Blatchley and Leng 1916</xref>: 501; <xref ref-type="bibr" rid="B14">Kissinger 1964</xref>: 64; <xref ref-type="bibr" rid="B17">O’Brien and Wibmer 1982</xref>: 136.</comment></tp:nomenclature-citation></tp:nomenclature-citation-list></tp:nomenclature><tp:treatment-sec sec-type="Notes about types" id="SECID0EEBAI"><title>Notes about types.</title><p>This species was described from a single specimen labelled “Tex”. It has a rectangular label “776” and a red square label with “Type 5268” and a handwritten label “<tp:taxon-name><tp:taxon-name-part taxon-name-part-type="genus" reg="Acalles">A.</tp:taxon-name-part><tp:taxon-name-part taxon-name-part-type="species" reg="sordidus">sordidus</tp:taxon-name-part></tp:taxon-name> Lec.”. It is not dissected but appears to be a male based on the more coarsely punctate rostral apex. The type was not examined although high resolution images posted on the <named-content xmlns:xlink="http://www.w3.org/1999/xlink" content-type="dwc:institutional_code" xlink:type="simple">MCZC</named-content> Online Type Database (<ext-link xmlns:xlink="http://www.w3.org/1999/xlink" xlink:type="simple" ext-link-type="uri" xlink:href="http://140.247.96.247/mcz/Species_record.php?id=5002">http://140.247.96.247/mcz/Species_record.php?id=5002</ext-link>) were examined. The name <italic><tp:taxon-name><tp:taxon-name-part taxon-name-part-type="genus" reg="Eurhoptus">E.</tp:taxon-name-part><tp:taxon-name-part taxon-name-part-type="species" reg="sordidus">sordidus</tp:taxon-name-part></tp:taxon-name></italic> has been consistently applied to specimens of <italic><tp:taxon-name><tp:taxon-name-part taxon-name-part-type="genus" reg="Eurhoptus">Eurhoptus</tp:taxon-name-part></tp:taxon-name></italic> that were not <italic><tp:taxon-name><tp:taxon-name-part taxon-name-part-type="genus" reg="Eurhoptus">E.</tp:taxon-name-part><tp:taxon-name-part taxon-name-part-type="species" reg="pyriformis">pyriformis</tp:taxon-name-part></tp:taxon-name></italic> from Texas east into eastern North America; however, specimens from Texas are distinct from those further east and at least two species under this name have been suggested (<xref ref-type="bibr" rid="B2">Anderson 2002</xref>). LeConte’s type came from Gustaf Wilhelm Belfrage who collected insects mainly in Bosque County, Texas, where he lived from 1870–1879 (<xref ref-type="bibr" rid="B11">Geiser 1933</xref>). We here apply the name <italic><tp:taxon-name><tp:taxon-name-part taxon-name-part-type="genus" reg="Eurhoptus">E.</tp:taxon-name-part><tp:taxon-name-part taxon-name-part-type="species" reg="sordidus">sordidus</tp:taxon-name-part></tp:taxon-name></italic> to specimens from throughout Texas north into bordering Oklahoma and Arkansas, and east through Louisiana to Mississippi. The herein described new species and the resurrected species closely related to <italic><tp:taxon-name><tp:taxon-name-part taxon-name-part-type="genus" reg="Eurhoptus">E.</tp:taxon-name-part><tp:taxon-name-part taxon-name-part-type="species" reg="sordidus">sordidus</tp:taxon-name-part></tp:taxon-name></italic> occur further to the east and not into Texas although the three are narrowly sympatric in Louisiana and Arkansas. <xref ref-type="bibr" rid="B14">Kissinger (1964)</xref> was the first to recognize this species as <italic><tp:taxon-name><tp:taxon-name-part taxon-name-part-type="genus" reg="Eurhoptus">Eurhoptus</tp:taxon-name-part></tp:taxon-name></italic>.</p></tp:treatment-sec><tp:treatment-sec sec-type="redescription" id="SECID0EEEAI"><title>Redescription.</title><p>Body length (exclusive of head and rostrum) 2.1–2.7 mm, cuticle largely bare, variously covered with short, fine recurved seta-like scales only, although often encrusted and coated with a fine film. Pronotum with lateral margins rounded, margins strongly constricted at about apical one-third such that apical one-third is distinctly tubulate, greatest width at about basal one-third, medially carinate or not. Elytra strongly rounded dorsally and laterally, striae distinct, punctures moderate in size and depth; all elytral intervals evenly elevated, slightly rounded, each with single row of fine recurved seta-like scales. Metaventrite medially impressed behind mesoventral cup. Abdomen with ventrite 1 with pair of obliquely arranged transversely elongate pits which are shallowly continuous medially (but because of encrustation appearing as separate in most specimens), area around pits with dense inwardly directed scales. Legs with femora and tibiae at most fringed with a few erect scales especially along outer margin of tibiae, hind tibiae subequal in width throughout most of length. Aedeagus about as long as one-half length of aedeagal apodemes, in lateral view slightly ventrally curved, in dorsal view with margins subparallel but gradually tapered towards apex at about apical one-third where more strongly tapered, apex not produced medially as narrow extension, broadly rounded at tip. Internal sac with large distinct cruciform apical sclerite complex, with well-defined transverse bar, anterior and posterior bars not well defined.</p><fig id="F4" position="float" orientation="portrait"><label>Figure 4.</label><caption><p><italic><tp:taxon-name><tp:taxon-name-part taxon-name-part-type="genus" reg="Eurhoptus">Eurhoptus</tp:taxon-name-part><tp:taxon-name-part taxon-name-part-type="species" reg="sordidus">sordidus</tp:taxon-name-part></tp:taxon-name></italic>. <bold>A</bold> Dorsal view <bold>B</bold> Lateral view <bold>C</bold> Ventral view showing impressions on ventrites <bold>D</bold> Dorsal view of aedeagus <bold>E</bold> Lateral view of aedeagus.</p></caption><graphic xmlns:xlink="http://www.w3.org/1999/xlink" xlink:href="zookeys-787-037-g004.jpg" position="float" orientation="portrait" xlink:type="simple" id="oo_232379.jpg"/></fig></tp:treatment-sec><tp:treatment-sec sec-type="distribution" id="SECID0ELFAI"><title>Distribution</title><p>(Figure <xref ref-type="fig" rid="F5">5</xref>). This species is distributed from Texas and Oklahoma east into Arkansas and Louisiana with a single outlying specimen from southern Missis<!--PageBreak-->sippi. Any literature records of this species from the eastern U.S.A. are of <italic><tp:taxon-name><tp:taxon-name-part taxon-name-part-type="genus" reg="Eurhoptus">E.</tp:taxon-name-part><tp:taxon-name-part taxon-name-part-type="species" reg="curtus">curtus</tp:taxon-name-part></tp:taxon-name></italic> or <italic><tp:taxon-name><tp:taxon-name-part taxon-name-part-type="genus" reg="Eurhoptus">E.</tp:taxon-name-part><tp:taxon-name-part taxon-name-part-type="species" reg="aenigmaticus">aenigmaticus</tp:taxon-name-part></tp:taxon-name></italic>. We have been able to sequence individuals from Arkansas and Texas, and they are very similar and closely related.</p><fig id="F5" position="float" orientation="portrait"><label>Figure 5.</label><caption><p>Records of <italic><tp:taxon-name><tp:taxon-name-part taxon-name-part-type="genus" reg="Eurhoptus">Eurhoptus</tp:taxon-name-part><tp:taxon-name-part taxon-name-part-type="species" reg="sordidus">sordidus</tp:taxon-name-part></tp:taxon-name></italic>, <italic><tp:taxon-name><tp:taxon-name-part taxon-name-part-type="genus" reg="Eurhoptus">E.</tp:taxon-name-part><tp:taxon-name-part taxon-name-part-type="species" reg="occidentalis">occidentalis</tp:taxon-name-part></tp:taxon-name></italic>, and <italic><tp:taxon-name><tp:taxon-name-part taxon-name-part-type="genus" reg="Eurhoptus">E.</tp:taxon-name-part><tp:taxon-name-part taxon-name-part-type="species" reg="rileyi">rileyi</tp:taxon-name-part></tp:taxon-name></italic>.</p></caption><graphic xmlns:xlink="http://www.w3.org/1999/xlink" xlink:href="zookeys-787-037-g005.jpg" position="float" orientation="portrait" xlink:type="simple" id="oo_232380.jpg"/></fig></tp:treatment-sec><tp:treatment-sec sec-type="material" id="SECID0E2HAI"><title>Specimens examined</title><p>(208). <bold>ARKANSAS</bold>: Montgomery Co.: 2.42 km. E. Crystal Recreation Area, slopes at FS 177K (<named-content xmlns:xlink="http://www.w3.org/1999/xlink" content-type="dwc:verbatimCoordinates" xlink:type="simple"><named-content content-type="geo-json" specific-use="{&#34;type&#34;:&#34;Point&#34;,&#34;coordinates&#34;:[-93.600000,34.500000]}" id="NCID0EGIAI" xlink:type="simple">34.5, -93.6</named-content></named-content>), C.E. Carlton &amp; H.W. Robison, 19 Jun 1992, (1, <named-content xmlns:xlink="http://www.w3.org/1999/xlink" content-type="dwc:institutional_code" xlink:type="simple">UAAM</named-content>); Montgomery Co.: Crystal Recreation Area, S. of campground (<named-content xmlns:xlink="http://www.w3.org/1999/xlink" content-type="dwc:verbatimCoordinates" xlink:type="simple"><named-content content-type="geo-json" specific-use="{&#34;type&#34;:&#34;Point&#34;,&#34;coordinates&#34;:[-93.600000,34.500000]}" id="NCID0ETIAI" xlink:type="simple">34.5, -93.6</named-content></named-content>), C.E. Carlton &amp; H.W. Robison, 27 Sep 1991, deciduous litter (1, <named-content xmlns:xlink="http://www.w3.org/1999/xlink" content-type="dwc:institutional_code" xlink:type="simple">UAAM</named-content>); Montgomery Co.: Little Missouri Falls Recreation Area, SW of river (<named-content xmlns:xlink="http://www.w3.org/1999/xlink" content-type="dwc:verbatimCoordinates" xlink:type="simple"><named-content content-type="geo-json" specific-use="{&#34;type&#34;:&#34;Point&#34;,&#34;coordinates&#34;:[-93.900000,34.400000]}" id="NCID0EAJAI" xlink:type="simple">34.4, -93.9</named-content></named-content>), C.E. Carlton &amp; H.W. Robison, 25 Apr 1992, maple beech litter (1, <named-content xmlns:xlink="http://www.w3.org/1999/xlink" content-type="dwc:institutional_code" xlink:type="simple">UAAM</named-content>); Montgomery Co.: (<named-content xmlns:xlink="http://www.w3.org/1999/xlink" content-type="dwc:verbatimCoordinates" xlink:type="simple"><named-content content-type="geo-json" specific-use="{&#34;type&#34;:&#34;Point&#34;,&#34;coordinates&#34;:[-93.355770,34.290350]}" id="NCID0ENJAI" xlink:type="simple">34.29035, -93.35577</named-content></named-content>), C.E. Carlton, (1, <named-content xmlns:xlink="http://www.w3.org/1999/xlink" content-type="dwc:institutional_code" xlink:type="simple">CUAC</named-content>), DNA extract SSM512; Polk Co.: Caney Creek Wilderness Area, 5.63 km. N. Bard Springs (<named-content xmlns:xlink="http://www.w3.org/1999/xlink" content-type="dwc:verbatimCoordinates" xlink:type="simple"><named-content content-type="geo-json" specific-use="{&#34;type&#34;:&#34;Point&#34;,&#34;coordinates&#34;:[-94.100000,34.400000]}" id="NCID0E1JAI" xlink:type="simple">34.4, -94.1</named-content></named-content>), C.E. Carlton &amp; H.W. Robison, 25 Jun 1991, maple beech litter (1, <named-content xmlns:xlink="http://www.w3.org/1999/xlink" content-type="dwc:institutional_code" xlink:type="simple">UAAM</named-content>); Polk Co.: Ouachita National Forest (<named-content xmlns:xlink="http://www.w3.org/1999/xlink" content-type="dwc:verbatimCoordinates" xlink:type="simple"><named-content content-type="geo-json" specific-use="{&#34;type&#34;:&#34;Point&#34;,&#34;coordinates&#34;:[-94.027300,34.380800]}" id="NCID0EHKAI" xlink:type="simple">34.3808, -94.0273</named-content></named-content>), C.E. Carlton &amp; J.S. Park, 16 Oct 2012, leaf litter (2, <named-content xmlns:xlink="http://www.w3.org/1999/xlink" content-type="dwc:institutional_code" xlink:type="simple">CUAC</named-content>; 2, <named-content xmlns:xlink="http://www.w3.org/1999/xlink" content-type="dwc:institutional_code" xlink:type="simple">LSAM</named-content>), DNA extracts SSM491, SSM476, SSM477, SSM492. <bold>LOUISIANA</bold>: Calcasieu Par.: Sam Houston Jones State Park (<named-content xmlns:xlink="http://www.w3.org/1999/xlink" content-type="dwc:verbatimCoordinates" xlink:type="simple"><named-content content-type="geo-json" specific-use="{&#34;type&#34;:&#34;Point&#34;,&#34;coordinates&#34;:[-93.267000,30.300000]}" id="NCID0E2KAI" xlink:type="simple">30.3, -93.267</named-content></named-content>), A. Cline; A. Tishechkin, 11 Feb 2002, leaf litter (2, <named-content xmlns:xlink="http://www.w3.org/1999/xlink" content-type="dwc:institutional_code" xlink:type="simple">CMNC</named-content>); Natchitoches Par.: Kisatchie National Forest, Kisatchie Bayou (<named-content xmlns:xlink="http://www.w3.org/1999/xlink" content-type="dwc:verbatimCoordinates" xlink:type="simple"><named-content content-type="geo-json" specific-use="{&#34;type&#34;:&#34;Point&#34;,&#34;coordinates&#34;:[-93.090000,31.440000]}" id="NCID0EILAI" xlink:type="simple">31.44, -93.09</named-content></named-content>), A.R. Cline &amp; S. Dash, 20 Sep 2003, sifting (1, <abbrev xmlns:xlink="http://www.w3.org/1999/xlink" content-type="institution" xlink:title="Charles W. O’Brien Insect Collection, Green Valley, Arizona, U.S.A." id="ABBRID0ENLAI" xlink:type="simple">CWOB</abbrev>); Natchitoches Par.: Kisatchie National Forest, Kisatchie Bayou (<named-content xmlns:xlink="http://www.w3.org/1999/xlink" content-type="dwc:verbatimCoordinates" xlink:type="simple"><named-content content-type="geo-json" specific-use="{&#34;type&#34;:&#34;Point&#34;,&#34;coordinates&#34;:[-93.090000,31.440000]}" id="NCID0EVLAI" xlink:type="simple">31.44, -93.09</named-content></named-content>), A.R. Cline, 20 Jul 2003, litter/tree holes (3, <abbrev xmlns:xlink="http://www.w3.org/1999/xlink" content-type="institution" xlink:title="Charles W. O’Brien Insect Collection, Green Valley, Arizona, U.S.A." id="ABBRID0E1LAI" xlink:type="simple">CWOB</abbrev>); Natchitoches Par.: Kisatchie Na<!--PageBreak-->tional Forest. Red Bluff Campground (<named-content xmlns:xlink="http://www.w3.org/1999/xlink" content-type="dwc:verbatimCoordinates" xlink:type="simple"><named-content content-type="geo-json" specific-use="{&#34;type&#34;:&#34;Point&#34;,&#34;coordinates&#34;:[-93.140000,31.500000]}" id="NCID0EEMAI" xlink:type="simple">31.5, -93.14</named-content></named-content>), E.G. Riley; L. Prochaska, 1 Apr 1989, beech-<tp:taxon-name><tp:taxon-name-part taxon-name-part-type="genus" reg="Magnolia">Magnolia</tp:taxon-name-part></tp:taxon-name>-pine litter (1, <named-content xmlns:xlink="http://www.w3.org/1999/xlink" content-type="dwc:institutional_code" xlink:type="simple">CMNC</named-content>). <bold>MISSISSIPPI</bold>: Jackson Co.: Ocean Springs (<named-content xmlns:xlink="http://www.w3.org/1999/xlink" content-type="dwc:verbatimCoordinates" xlink:type="simple"><named-content content-type="geo-json" specific-use="{&#34;type&#34;:&#34;Point&#34;,&#34;coordinates&#34;:[-88.828000,30.410000]}" id="NCID0EZMAI" xlink:type="simple">30.41, -88.828</named-content></named-content>), R.L. Brown, 10 May 1981 (1, <abbrev xmlns:xlink="http://www.w3.org/1999/xlink" content-type="institution" xlink:title="Mississippi State Entomology Museum, Mississippi, Mississippi, U.S.A." id="ABBRID0E5MAI" xlink:type="simple">MEM</abbrev>). <bold>OKLAHOMA</bold>: Latimer Co.: 11.26 km. S. Wilberton (<named-content xmlns:xlink="http://www.w3.org/1999/xlink" content-type="dwc:verbatimCoordinates" xlink:type="simple"><named-content content-type="geo-json" specific-use="{&#34;type&#34;:&#34;Point&#34;,&#34;coordinates&#34;:[-95.310000,34.810000]}" id="NCID0EINAI" xlink:type="simple">34.81, -95.31</named-content></named-content>), P.W. Kovarik, 15 Oct 1989, sawdust (1, <named-content xmlns:xlink="http://www.w3.org/1999/xlink" content-type="dwc:institutional_code" xlink:type="simple">CMNC</named-content>); Latimer Co.: (<named-content xmlns:xlink="http://www.w3.org/1999/xlink" content-type="dwc:verbatimCoordinates" xlink:type="simple"><named-content content-type="geo-json" specific-use="{&#34;type&#34;:&#34;Point&#34;,&#34;coordinates&#34;:[-95.100000,34.900000]}" id="NCID0EVNAI" xlink:type="simple">34.9, -95.1</named-content></named-content>), K. Stephan, Mar 1983, (1, <named-content xmlns:xlink="http://www.w3.org/1999/xlink" content-type="dwc:institutional_code" xlink:type="simple">ASUIC</named-content>); Latimer Co.: (<named-content xmlns:xlink="http://www.w3.org/1999/xlink" content-type="dwc:verbatimCoordinates" xlink:type="simple"><named-content content-type="geo-json" specific-use="{&#34;type&#34;:&#34;Point&#34;,&#34;coordinates&#34;:[-95.100000,34.900000]}" id="NCID0ECOAI" xlink:type="simple">34.9, -95.1</named-content></named-content>), K. Stephan, Dec 1981, (1, <named-content xmlns:xlink="http://www.w3.org/1999/xlink" content-type="dwc:institutional_code" xlink:type="simple">TAMU</named-content>); Latimer Co.: (<named-content xmlns:xlink="http://www.w3.org/1999/xlink" content-type="dwc:verbatimCoordinates" xlink:type="simple"><named-content content-type="geo-json" specific-use="{&#34;type&#34;:&#34;Point&#34;,&#34;coordinates&#34;:[-95.100000,34.900000]}" id="NCID0EPOAI" xlink:type="simple">34.9, -95.1</named-content></named-content>), K. Stephan, Feb 1983, (1, <named-content xmlns:xlink="http://www.w3.org/1999/xlink" content-type="dwc:institutional_code" xlink:type="simple">TAMU</named-content>); Latimer Co.: (<named-content xmlns:xlink="http://www.w3.org/1999/xlink" content-type="dwc:verbatimCoordinates" xlink:type="simple"><named-content content-type="geo-json" specific-use="{&#34;type&#34;:&#34;Point&#34;,&#34;coordinates&#34;:[-95.100000,34.900000]}" id="NCID0E3OAI" xlink:type="simple">34.9, -95.1</named-content></named-content>), K. Stephan, Mar 1983, (5, <named-content xmlns:xlink="http://www.w3.org/1999/xlink" content-type="dwc:institutional_code" xlink:type="simple">TAMU</named-content>); Latimer Co.: (<named-content xmlns:xlink="http://www.w3.org/1999/xlink" content-type="dwc:verbatimCoordinates" xlink:type="simple"><named-content content-type="geo-json" specific-use="{&#34;type&#34;:&#34;Point&#34;,&#34;coordinates&#34;:[-95.100000,34.900000]}" id="NCID0EJPAI" xlink:type="simple">34.9, -95.1</named-content></named-content>), K. Stephan, Apr 1983, (5, <named-content xmlns:xlink="http://www.w3.org/1999/xlink" content-type="dwc:institutional_code" xlink:type="simple">TAMU</named-content>); Latimer Co.: (<named-content xmlns:xlink="http://www.w3.org/1999/xlink" content-type="dwc:verbatimCoordinates" xlink:type="simple"><named-content content-type="geo-json" specific-use="{&#34;type&#34;:&#34;Point&#34;,&#34;coordinates&#34;:[-95.100000,34.900000]}" id="NCID0EWPAI" xlink:type="simple">34.9, -95.1</named-content></named-content>), K. Stephan, Nov 1982, (1, <named-content xmlns:xlink="http://www.w3.org/1999/xlink" content-type="dwc:institutional_code" xlink:type="simple">ASUIC</named-content>); Latimer Co.: (<named-content xmlns:xlink="http://www.w3.org/1999/xlink" content-type="dwc:verbatimCoordinates" xlink:type="simple"><named-content content-type="geo-json" specific-use="{&#34;type&#34;:&#34;Point&#34;,&#34;coordinates&#34;:[-95.100000,34.900000]}" id="NCID0EDQAI" xlink:type="simple">34.9, -95.1</named-content></named-content>), K. Stephan, 8 Aug 1990, (1, <named-content xmlns:xlink="http://www.w3.org/1999/xlink" content-type="dwc:institutional_code" xlink:type="simple">FSCA</named-content>); Latimer Co.: (<named-content xmlns:xlink="http://www.w3.org/1999/xlink" content-type="dwc:verbatimCoordinates" xlink:type="simple"><named-content content-type="geo-json" specific-use="{&#34;type&#34;:&#34;Point&#34;,&#34;coordinates&#34;:[-95.100000,34.900000]}" id="NCID0EQQAI" xlink:type="simple">34.9, -95.1</named-content></named-content>), K. Stephan, Dec 1987, (1, <named-content xmlns:xlink="http://www.w3.org/1999/xlink" content-type="dwc:institutional_code" xlink:type="simple">FSCA</named-content>); Latimer Co.: (<named-content xmlns:xlink="http://www.w3.org/1999/xlink" content-type="dwc:verbatimCoordinates" xlink:type="simple"><named-content content-type="geo-json" specific-use="{&#34;type&#34;:&#34;Point&#34;,&#34;coordinates&#34;:[-95.100000,34.900000]}" id="NCID0E4QAI" xlink:type="simple">34.9, -95.1</named-content></named-content>), K. Stephan, Dec 1991, (1, <named-content xmlns:xlink="http://www.w3.org/1999/xlink" content-type="dwc:institutional_code" xlink:type="simple">FSCA</named-content>); Latimer Co.: (<named-content xmlns:xlink="http://www.w3.org/1999/xlink" content-type="dwc:verbatimCoordinates" xlink:type="simple"><named-content content-type="geo-json" specific-use="{&#34;type&#34;:&#34;Point&#34;,&#34;coordinates&#34;:[-95.100000,34.900000]}" id="NCID0EKRAI" xlink:type="simple">34.9, -95.1</named-content></named-content>), K. Stephan, Jul 1992, (1, <named-content xmlns:xlink="http://www.w3.org/1999/xlink" content-type="dwc:institutional_code" xlink:type="simple">FSCA</named-content>); Latimer Co.: (<named-content xmlns:xlink="http://www.w3.org/1999/xlink" content-type="dwc:verbatimCoordinates" xlink:type="simple"><named-content content-type="geo-json" specific-use="{&#34;type&#34;:&#34;Point&#34;,&#34;coordinates&#34;:[-95.100000,34.900000]}" id="NCID0EXRAI" xlink:type="simple">34.9, -95.1</named-content></named-content>), K. Stephan, Jun 1991, (1, <named-content xmlns:xlink="http://www.w3.org/1999/xlink" content-type="dwc:institutional_code" xlink:type="simple">FSCA</named-content>); Latimer Co.: (<named-content xmlns:xlink="http://www.w3.org/1999/xlink" content-type="dwc:verbatimCoordinates" xlink:type="simple"><named-content content-type="geo-json" specific-use="{&#34;type&#34;:&#34;Point&#34;,&#34;coordinates&#34;:[-95.100000,34.900000]}" id="NCID0EESAI" xlink:type="simple">34.9, -95.1</named-content></named-content>), K. Stephan, May 1990, (1, <named-content xmlns:xlink="http://www.w3.org/1999/xlink" content-type="dwc:institutional_code" xlink:type="simple">FSCA</named-content>); Latimer Co.: (<named-content xmlns:xlink="http://www.w3.org/1999/xlink" content-type="dwc:verbatimCoordinates" xlink:type="simple"><named-content content-type="geo-json" specific-use="{&#34;type&#34;:&#34;Point&#34;,&#34;coordinates&#34;:[-95.100000,34.900000]}" id="NCID0ERSAI" xlink:type="simple">34.9, -95.1</named-content></named-content>), K. Stephan, May 1991, (1, <named-content xmlns:xlink="http://www.w3.org/1999/xlink" content-type="dwc:institutional_code" xlink:type="simple">FSCA</named-content>); Latimer Co.: (<named-content xmlns:xlink="http://www.w3.org/1999/xlink" content-type="dwc:verbatimCoordinates" xlink:type="simple"><named-content content-type="geo-json" specific-use="{&#34;type&#34;:&#34;Point&#34;,&#34;coordinates&#34;:[-95.100000,34.900000]}" id="NCID0E5SAI" xlink:type="simple">34.9, -95.1</named-content></named-content>), K. Stephan, May 1992, (1, <named-content xmlns:xlink="http://www.w3.org/1999/xlink" content-type="dwc:institutional_code" xlink:type="simple">FSCA</named-content>); Latimer Co.: (<named-content xmlns:xlink="http://www.w3.org/1999/xlink" content-type="dwc:verbatimCoordinates" xlink:type="simple"><named-content content-type="geo-json" specific-use="{&#34;type&#34;:&#34;Point&#34;,&#34;coordinates&#34;:[-95.100000,34.900000]}" id="NCID0ELTAI" xlink:type="simple">34.9, -95.1</named-content></named-content>), K. Stephan, Nov 1990, (1, <named-content xmlns:xlink="http://www.w3.org/1999/xlink" content-type="dwc:institutional_code" xlink:type="simple">FSCA</named-content>); Latimer Co.: (<named-content xmlns:xlink="http://www.w3.org/1999/xlink" content-type="dwc:verbatimCoordinates" xlink:type="simple"><named-content content-type="geo-json" specific-use="{&#34;type&#34;:&#34;Point&#34;,&#34;coordinates&#34;:[-95.100000,34.900000]}" id="NCID0EYTAI" xlink:type="simple">34.9, -95.1</named-content></named-content>), K. Stephan, Nov 1991, (1, <named-content xmlns:xlink="http://www.w3.org/1999/xlink" content-type="dwc:institutional_code" xlink:type="simple">FSCA</named-content>); Latimer Co.: (<named-content xmlns:xlink="http://www.w3.org/1999/xlink" content-type="dwc:verbatimCoordinates" xlink:type="simple"><named-content content-type="geo-json" specific-use="{&#34;type&#34;:&#34;Point&#34;,&#34;coordinates&#34;:[-95.100000,34.900000]}" id="NCID0EFUAI" xlink:type="simple">34.9, -95.1</named-content></named-content>), K. Stephan, Sep 1991, (1, <named-content xmlns:xlink="http://www.w3.org/1999/xlink" content-type="dwc:institutional_code" xlink:type="simple">FSCA</named-content>); Latimer Co.: (<named-content xmlns:xlink="http://www.w3.org/1999/xlink" content-type="dwc:verbatimCoordinates" xlink:type="simple"><named-content content-type="geo-json" specific-use="{&#34;type&#34;:&#34;Point&#34;,&#34;coordinates&#34;:[-95.100000,34.900000]}" id="NCID0ESUAI" xlink:type="simple">34.9, -95.1</named-content></named-content>), K. Stephan, Dec 1985, (2, <named-content xmlns:xlink="http://www.w3.org/1999/xlink" content-type="dwc:institutional_code" xlink:type="simple">ASUIC</named-content>); Latimer Co.: (<named-content xmlns:xlink="http://www.w3.org/1999/xlink" content-type="dwc:verbatimCoordinates" xlink:type="simple"><named-content content-type="geo-json" specific-use="{&#34;type&#34;:&#34;Point&#34;,&#34;coordinates&#34;:[-95.100000,34.900000]}" id="NCID0E6UAI" xlink:type="simple">34.9, -95.1</named-content></named-content>), K. Stephan, Dec 1986, (2, <named-content xmlns:xlink="http://www.w3.org/1999/xlink" content-type="dwc:institutional_code" xlink:type="simple">ASUIC</named-content>); Latimer Co.: (<named-content xmlns:xlink="http://www.w3.org/1999/xlink" content-type="dwc:verbatimCoordinates" xlink:type="simple"><named-content content-type="geo-json" specific-use="{&#34;type&#34;:&#34;Point&#34;,&#34;coordinates&#34;:[-95.100000,34.900000]}" id="NCID0EMVAI" xlink:type="simple">34.9, -95.1</named-content></named-content>), K. Stephan, Mar 1986, (2, <named-content xmlns:xlink="http://www.w3.org/1999/xlink" content-type="dwc:institutional_code" xlink:type="simple">ASUIC</named-content>); Latimer Co.: (<named-content xmlns:xlink="http://www.w3.org/1999/xlink" content-type="dwc:verbatimCoordinates" xlink:type="simple"><named-content content-type="geo-json" specific-use="{&#34;type&#34;:&#34;Point&#34;,&#34;coordinates&#34;:[-95.100000,34.900000]}" id="NCID0EZVAI" xlink:type="simple">34.9, -95.1</named-content></named-content>), K. Stephan, 4 Apr 1990, (2, <named-content xmlns:xlink="http://www.w3.org/1999/xlink" content-type="dwc:institutional_code" xlink:type="simple">FSCA</named-content>); Latimer Co.: Buffalo Mountains (<named-content xmlns:xlink="http://www.w3.org/1999/xlink" content-type="dwc:verbatimCoordinates" xlink:type="simple"><named-content content-type="geo-json" specific-use="{&#34;type&#34;:&#34;Point&#34;,&#34;coordinates&#34;:[-95.100000,34.900000]}" id="NCID0EGWAI" xlink:type="simple">34.9, -95.1</named-content></named-content>), K. Stephan, Jun 1991, (2, <named-content xmlns:xlink="http://www.w3.org/1999/xlink" content-type="dwc:institutional_code" xlink:type="simple">TAMU</named-content>); Latimer Co.: Red Oak (<named-content xmlns:xlink="http://www.w3.org/1999/xlink" content-type="dwc:verbatimCoordinates" xlink:type="simple"><named-content content-type="geo-json" specific-use="{&#34;type&#34;:&#34;Point&#34;,&#34;coordinates&#34;:[-95.080000,34.950000]}" id="NCID0ETWAI" xlink:type="simple">34.95, -95.08</named-content></named-content>), K. Stephan, 14 May 1978 (3, <abbrev xmlns:xlink="http://www.w3.org/1999/xlink" content-type="institution" xlink:title="Charles W. O’Brien Insect Collection, Green Valley, Arizona, U.S.A." id="ABBRID0EYWAI" xlink:type="simple">CWOB</abbrev>). LeFlore Co.: Rich Mt. (<named-content xmlns:xlink="http://www.w3.org/1999/xlink" content-type="dwc:verbatimCoordinates" xlink:type="simple"><named-content content-type="geo-json" specific-use="{&#34;type&#34;:&#34;Point&#34;,&#34;coordinates&#34;:[-94.500000,34.700000]}" id="NCID0EAXAI" xlink:type="simple">34.7, -94.5</named-content></named-content>), K. Stephan, 24 Feb 1992, (1, <named-content xmlns:xlink="http://www.w3.org/1999/xlink" content-type="dwc:institutional_code" xlink:type="simple">FSCA</named-content>). LeFlore Co.: Ouachita National Forest (<named-content xmlns:xlink="http://www.w3.org/1999/xlink" content-type="dwc:verbatimCoordinates" xlink:type="simple"><named-content content-type="geo-json" specific-use="{&#34;type&#34;:&#34;Point&#34;,&#34;coordinates&#34;:[-94.990000,34.780000]}" id="NCID0ENXAI" xlink:type="simple">34.78, -94.99</named-content></named-content>),<!--PageBreak--> K. Stephan, Jul 1994, (2, <named-content xmlns:xlink="http://www.w3.org/1999/xlink" content-type="dwc:institutional_code" xlink:type="simple">TAMU</named-content>). McCurtain Co.: Beaver Bend State Park (<named-content xmlns:xlink="http://www.w3.org/1999/xlink" content-type="dwc:verbatimCoordinates" xlink:type="simple"><named-content content-type="geo-json" specific-use="{&#34;type&#34;:&#34;Point&#34;,&#34;coordinates&#34;:[-94.700000,34.130000]}" id="NCID0E3XAI" xlink:type="simple">34.13, -94.70</named-content></named-content>), W. Suter, 31 Jul 1968, litter (1, <abbrev xmlns:xlink="http://www.w3.org/1999/xlink" content-type="institution" xlink:title="Charles W. O’Brien Insect Collection, Green Valley, Arizona, U.S.A." id="ABBRID0EBYAI" xlink:type="simple">CWOB</abbrev>); McCurtain Co.: Beaver Bend State Park (<named-content xmlns:xlink="http://www.w3.org/1999/xlink" content-type="dwc:verbatimCoordinates" xlink:type="simple"><named-content content-type="geo-json" specific-use="{&#34;type&#34;:&#34;Point&#34;,&#34;coordinates&#34;:[-94.700000,34.130000]}" id="NCID0EJYAI" xlink:type="simple">34.13, -94.70</named-content></named-content>), W. Suter, 27 Jul 1968, litter (1, <abbrev xmlns:xlink="http://www.w3.org/1999/xlink" content-type="institution" xlink:title="Charles W. O’Brien Insect Collection, Green Valley, Arizona, U.S.A." id="ABBRID0EOYAI" xlink:type="simple">CWOB</abbrev>); McCurtain Co.: Beaver Bend State Park (<named-content xmlns:xlink="http://www.w3.org/1999/xlink" content-type="dwc:verbatimCoordinates" xlink:type="simple"><named-content content-type="geo-json" specific-use="{&#34;type&#34;:&#34;Point&#34;,&#34;coordinates&#34;:[-94.700000,34.130000]}" id="NCID0EWYAI" xlink:type="simple">34.13, -94.70</named-content></named-content>), W. Suter, 27 Jul 1968, litter (1, <named-content xmlns:xlink="http://www.w3.org/1999/xlink" content-type="dwc:institutional_code" xlink:type="simple">LSAM</named-content>). <bold>TEXAS</bold>: Bandera Co.: Hill Country Natural Reserve (<named-content xmlns:xlink="http://www.w3.org/1999/xlink" content-type="dwc:verbatimCoordinates" xlink:type="simple"><named-content content-type="geo-json" specific-use="{&#34;type&#34;:&#34;Point&#34;,&#34;coordinates&#34;:[-99.200000,29.600000]}" id="NCID0EFZAI" xlink:type="simple">29.6, -99.2</named-content></named-content>), C.W. O’Brien &amp; E. Gage, 11 Mar 2001, mixed oak litter (1, <named-content xmlns:xlink="http://www.w3.org/1999/xlink" content-type="dwc:institutional_code" xlink:type="simple">ASUIC</named-content>); Bandera Co.: Lost Maples State Natural Area (<named-content xmlns:xlink="http://www.w3.org/1999/xlink" content-type="dwc:verbatimCoordinates" xlink:type="simple"><named-content content-type="geo-json" specific-use="{&#34;type&#34;:&#34;Point&#34;,&#34;coordinates&#34;:[-99.570660,29.819580]}" id="NCID0ESZAI" xlink:type="simple">29.81958, -99.57066</named-content></named-content>), R.S. Anderson, 28–30 Apr 1988, berlese leaf litter (1, <named-content xmlns:xlink="http://www.w3.org/1999/xlink" content-type="dwc:institutional_code" xlink:type="simple">CMNC</named-content>); Bandera Co.: Lost Maples State Natural Area (<named-content xmlns:xlink="http://www.w3.org/1999/xlink" content-type="dwc:verbatimCoordinates" xlink:type="simple"><named-content content-type="geo-json" specific-use="{&#34;type&#34;:&#34;Point&#34;,&#34;coordinates&#34;:[-99.570660,29.819580]}" id="NCID0E6ZAI" xlink:type="simple">29.81958, -99.57066</named-content></named-content>), R.S. Anderson, 28 Apr-2 May 1987, berlese leaf litter (4, <named-content xmlns:xlink="http://www.w3.org/1999/xlink" content-type="dwc:institutional_code" xlink:type="simple">CMNC</named-content>); Bandera Co.: Lost Maples State Natural Area, Maple Trail (<named-content xmlns:xlink="http://www.w3.org/1999/xlink" content-type="dwc:verbatimCoordinates" xlink:type="simple"><named-content content-type="geo-json" specific-use="{&#34;type&#34;:&#34;Point&#34;,&#34;coordinates&#34;:[-99.570000,29.820000]}" id="NCID0EM1AI" xlink:type="simple">29.82, -99.57</named-content></named-content>), C.W. O’Brien &amp; Gages, 10 Mar 2001, litter (1, <named-content xmlns:xlink="http://www.w3.org/1999/xlink" content-type="dwc:institutional_code" xlink:type="simple">ASUIC</named-content>); Bandera Co.: Lost Maples State Natural Area, (<named-content xmlns:xlink="http://www.w3.org/1999/xlink" content-type="dwc:verbatimCoordinates" xlink:type="simple"><named-content content-type="geo-json" specific-use="{&#34;type&#34;:&#34;Point&#34;,&#34;coordinates&#34;:[-99.570000,29.820000]}" id="NCID0EZ1AI" xlink:type="simple">29.82, -99.57</named-content></named-content>), C.W. O’Brien, 9 Mar 2001, litter (2, <abbrev xmlns:xlink="http://www.w3.org/1999/xlink" content-type="institution" xlink:title="Charles W. O’Brien Insect Collection, Green Valley, Arizona, U.S.A." id="ABBRID0E51AI" xlink:type="simple">CWOB</abbrev>); Bastrop Co.: Buescher State Park (<named-content xmlns:xlink="http://www.w3.org/1999/xlink" content-type="dwc:verbatimCoordinates" xlink:type="simple"><named-content content-type="geo-json" specific-use="{&#34;type&#34;:&#34;Point&#34;,&#34;coordinates&#34;:[-97.162000,30.041000]}" id="NCID0EG2AI" xlink:type="simple">30.041, -97.162</named-content></named-content>), R.S. Anderson, 3 May 1988, leaf litter berlese (2, <named-content xmlns:xlink="http://www.w3.org/1999/xlink" content-type="dwc:institutional_code" xlink:type="simple">CMNC</named-content>); Bell Co.: Camp <tp:taxon-name>Kachina</tp:taxon-name>, 6.44 km. W. Temple (<named-content xmlns:xlink="http://www.w3.org/1999/xlink" content-type="dwc:verbatimCoordinates" xlink:type="simple"><named-content content-type="geo-json" specific-use="{&#34;type&#34;:&#34;Point&#34;,&#34;coordinates&#34;:[-97.490000,31.160000]}" id="NCID0EW2AI" xlink:type="simple">31.16, -97.49</named-content></named-content>), E.G. Riley, 5 Mar 1995, leaf litter berlese (1, <abbrev xmlns:xlink="http://www.w3.org/1999/xlink" content-type="institution" xlink:title="Edward G. Riley Insect Collection, College Station, Texas, U.S.A." id="ABBRID0E22AI" xlink:type="simple">EGRC</abbrev>); Bexar Co.: San Antonio, Ebony Hill Research Station (<named-content xmlns:xlink="http://www.w3.org/1999/xlink" content-type="dwc:verbatimCoordinates" xlink:type="simple"><named-content content-type="geo-json" specific-use="{&#34;type&#34;:&#34;Point&#34;,&#34;coordinates&#34;:[-98.700000,29.488000]}" id="NCID0ED3AI" xlink:type="simple">29.488, -98.700</named-content></named-content>), E.G. Riley, 9 Feb 1996, berlese forest litter (2, <named-content xmlns:xlink="http://www.w3.org/1999/xlink" content-type="dwc:institutional_code" xlink:type="simple">TAMU</named-content>); Blanco Co.: Pedernales Falls State Park, Nature Trail (<named-content xmlns:xlink="http://www.w3.org/1999/xlink" content-type="dwc:verbatimCoordinates" xlink:type="simple"><named-content content-type="geo-json" specific-use="{&#34;type&#34;:&#34;Point&#34;,&#34;coordinates&#34;:[-98.256000,30.306000]}" id="NCID0EQ3AI" xlink:type="simple">30.306, -98.256</named-content></named-content>), R.S. Anderson, 3 May 1988, oak-elm-juniper litter (2, <named-content xmlns:xlink="http://www.w3.org/1999/xlink" content-type="dwc:institutional_code" xlink:type="simple">CMNC</named-content>); Blanco Co.: Pedernales Falls State Park, Twin Falls (<named-content xmlns:xlink="http://www.w3.org/1999/xlink" content-type="dwc:verbatimCoordinates" xlink:type="simple"><named-content content-type="geo-json" specific-use="{&#34;type&#34;:&#34;Point&#34;,&#34;coordinates&#34;:[-98.252000,30.334000]}" id="NCID0E43AI" xlink:type="simple">30.334, -98.252</named-content></named-content>), R.S. Anderson, 3 May 1988, <italic><tp:taxon-name><tp:taxon-name-part taxon-name-part-type="genus" reg="Carya">Carya</tp:taxon-name-part></tp:taxon-name></italic>/<italic><tp:taxon-name><tp:taxon-name-part taxon-name-part-type="genus" reg="Celtis">Celtis</tp:taxon-name-part></tp:taxon-name></italic> leaf litter berlese (2, <named-content xmlns:xlink="http://www.w3.org/1999/xlink" content-type="dwc:institutional_code" xlink:type="simple">CMNC</named-content>); Brazos Co.: Ball’s Ferry, 9.66 km. S.W. College Station (<named-content xmlns:xlink="http://www.w3.org/1999/xlink" content-type="dwc:verbatimCoordinates" xlink:type="simple"><named-content content-type="geo-json" specific-use="{&#34;type&#34;:&#34;Point&#34;,&#34;coordinates&#34;:[-96.340000,30.490000]}" id="NCID0EY4AI" xlink:type="simple">30.49, -96.34</named-content></named-content>), E.G. Riley, 26 Nov 2004, cottonwood leaf litter berlese (1, <abbrev xmlns:xlink="http://www.w3.org/1999/xlink" content-type="institution" xlink:title="Edward G. Riley Insect Collection, College Station, Texas, U.S.A." id="ABBRID0E44AI" xlink:type="simple">EGRC</abbrev>); Burnett Co.: Inks Lake State Park, Pecan Flat Campground (<named-content xmlns:xlink="http://www.w3.org/1999/xlink" content-type="dwc:verbatimCoordinates" xlink:type="simple"><named-content content-type="geo-json" specific-use="{&#34;type&#34;:&#34;Point&#34;,&#34;coordinates&#34;:[-98.364000,30.733000]}" id="NCID0EF5AI" xlink:type="simple">30.733, -98.364</named-content></named-content>), R.S. Anderson, 21 May 1989, pecan-juniper leaf litter berlese (5, <named-content xmlns:xlink="http://www.w3.org/1999/xlink" content-type="dwc:institutional_code" xlink:type="simple">CMNC</named-content>); Colorado Co.: 1 km. S. Altair on #71 (<named-content xmlns:xlink="http://www.w3.org/1999/xlink" content-type="dwc:verbatimCoordinates" xlink:type="simple"><named-content content-type="geo-json" specific-use="{&#34;type&#34;:&#34;Point&#34;,&#34;coordinates&#34;:[-96.450000,29.540000]}" id="NCID0ES5AI" xlink:type="simple">29.54, -96.45</named-content></named-content>), R.S. Anderson, 1 Feb 1989, live oak/<italic><tp:taxon-name><tp:taxon-name-part taxon-name-part-type="genus" reg="Ilex">Ilex</tp:taxon-name-part></tp:taxon-name></italic> woodland litter berlese (1, <named-content xmlns:xlink="http://www.w3.org/1999/xlink" content-type="dwc:institutional_code" xlink:type="simple">CMNC</named-content>); Colorado Co.: Columbus (<named-content xmlns:xlink="http://www.w3.org/1999/xlink" content-type="dwc:verbatimCoordinates" xlink:type="simple"><named-content content-type="geo-json" specific-use="{&#34;type&#34;:&#34;Point&#34;,&#34;coordinates&#34;:[-96.535340,29.706650]}" id="NCID0EG6AI" xlink:type="simple">29.70665, -96.53534</named-content></named-content>), R.S. Anderson, 4 Nov 1988, riparian ravine hardwood litter (1, <named-content xmlns:xlink="http://www.w3.org/1999/xlink" content-type="dwc:institutional_code" xlink:type="simple">CUAC</named-content>), DNA extract MSC2474; Colorado Co.: Columbus (<named-content xmlns:xlink="http://www.w3.org/1999/xlink" content-type="dwc:verbatimCoordinates" xlink:type="simple"><named-content content-type="geo-json" specific-use="{&#34;type&#34;:&#34;Point&#34;,&#34;coordinates&#34;:[-96.534400,29.707200]}" id="NCID0ET6AI" xlink:type="simple">29.7072, -96.5344</named-content></named-content>), R.S. Anderson, 4 Nov 1988, riparian ravine litter (12, <named-content xmlns:xlink="http://www.w3.org/1999/xlink" content-type="dwc:institutional_code" xlink:type="simple">CMNC</named-content>); Colorado Co.: Columbus (<named-content xmlns:xlink="http://www.w3.org/1999/xlink" content-type="dwc:verbatimCoordinates" xlink:type="simple"><named-content content-type="geo-json" specific-use="{&#34;type&#34;:&#34;Point&#34;,&#34;coordinates&#34;:[-96.534400,29.707200]}" id="NCID0EAABI" xlink:type="simple">29.7072, -96.5344</named-content></named-content>), R.S. Anderson, 21 Feb 1989, riparian ravine litter (15, <named-content xmlns:xlink="http://www.w3.org/1999/xlink" content-type="dwc:institutional_code" xlink:type="simple">CMNC</named-content>); Colorado Co.: Columbus (<named-content xmlns:xlink="http://www.w3.org/1999/xlink" content-type="dwc:verbatimCoordinates" xlink:type="simple"><named-content content-type="geo-json" specific-use="{&#34;type&#34;:&#34;Point&#34;,&#34;coordinates&#34;:[-96.534400,29.707200]}" id="NCID0ENABI" xlink:type="simple">29.7072, -96.5344</named-content></named-content>), R.S. Anderson, 22 Mar 1988, riparian ravine litter (2, <named-content xmlns:xlink="http://www.w3.org/1999/xlink" content-type="dwc:institutional_code" xlink:type="simple">CMNC</named-content>); Colorado Co.: Columbus (<named-content xmlns:xlink="http://www.w3.org/1999/xlink" content-type="dwc:verbatimCoordinates" xlink:type="simple"><named-content content-type="geo-json" specific-use="{&#34;type&#34;:&#34;Point&#34;,&#34;coordinates&#34;:[-96.534400,29.707200]}" id="NCID0E1ABI" xlink:type="simple">29.7072, -96.5344</named-content></named-content>), R.S. Anderson, 6 Apr 1988, riparian ravine litter (3, <named-content xmlns:xlink="http://www.w3.org/1999/xlink" content-type="dwc:institutional_code" xlink:type="simple">CMNC</named-content>); Colorado Co.: Columbus (<named-content xmlns:xlink="http://www.w3.org/1999/xlink" content-type="dwc:verbatimCoordinates" xlink:type="simple"><named-content content-type="geo-json" specific-use="{&#34;type&#34;:&#34;Point&#34;,&#34;coordinates&#34;:[-96.534400,29.707200]}" id="NCID0EHBBI" xlink:type="simple">29.7072, -96.5344</named-content></named-content>), R.S. Anderson, 1 Feb 1988, riparian ravine litter (5, <named-content xmlns:xlink="http://www.w3.org/1999/xlink" content-type="dwc:institutional_code" xlink:type="simple">CMNC</named-content>); Colorado Co.: Columbus (<named-content xmlns:xlink="http://www.w3.org/1999/xlink" content-type="dwc:verbatimCoordinates" xlink:type="simple"><named-content content-type="geo-json" specific-use="{&#34;type&#34;:&#34;Point&#34;,&#34;coordinates&#34;:[-96.534400,29.707200]}" id="NCID0EUBBI" xlink:type="simple">29.7072, -96.5344</named-content></named-content>), R.S. Anderson, 17 May 1987, riparian ravine litter (9, <named-content xmlns:xlink="http://www.w3.org/1999/xlink" content-type="dwc:institutional_code" xlink:type="simple">CMNC</named-content>); Gonzales Co.: Palmetto State Park, near East entry (<named-content xmlns:xlink="http://www.w3.org/1999/xlink" content-type="dwc:verbatimCoordinates" xlink:type="simple"><named-content content-type="geo-json" specific-use="{&#34;type&#34;:&#34;Point&#34;,&#34;coordinates&#34;:[-97.585580,29.593390]}" id="NCID0EBCBI" xlink:type="simple">29.59339, -97.58558</named-content></named-content>), R. Anderson, 17–18 Apr 1989, leaf litter berlese (16, <named-content xmlns:xlink="http://www.w3.org/1999/xlink" content-type="dwc:institutional_code" xlink:type="simple">CMNC</named-content>); Grimes Co.: limestone outcrop, 6.44 km. E. Navasota (<named-content xmlns:xlink="http://www.w3.org/1999/xlink" content-type="dwc:verbatimCoordinates" xlink:type="simple"><named-content content-type="geo-json" specific-use="{&#34;type&#34;:&#34;Point&#34;,&#34;coordinates&#34;:[-96.026000,30.453000]}" id="NCID0EOCBI" xlink:type="simple">30.453, -96.026</named-content></named-content>), E.G. Riley, 17 Feb 1996, berlese soil surface litter (5, <named-content xmlns:xlink="http://www.w3.org/1999/xlink" content-type="dwc:institutional_code" xlink:type="simple">TAMU</named-content>); Houston Co.: Big Slough Wilderness Area, FR517 and Four C’s Hiking Trail (<named-content xmlns:xlink="http://www.w3.org/1999/xlink" content-type="dwc:verbatimCoordinates" xlink:type="simple"><named-content content-type="geo-json" specific-use="{&#34;type&#34;:&#34;Point&#34;,&#34;coordinates&#34;:[-95.118000,31.496000]}" id="NCID0E2CBI" xlink:type="simple">31.496, -95.118</named-content></named-content>), R.S. Anderson, 9 May 1988, bottomland hardwood litter (2, <named-content xmlns:xlink="http://www.w3.org/1999/xlink" content-type="dwc:institutional_code" xlink:type="simple">CMNC</named-content>); Houston Co.: Big Slough Wildlife Area, 0.8 km. N. junction FR517 and FR511-3 (<named-content xmlns:xlink="http://www.w3.org/1999/xlink" content-type="dwc:verbatimCoordinates" xlink:type="simple"><named-content content-type="geo-json" specific-use="{&#34;type&#34;:&#34;Point&#34;,&#34;coordinates&#34;:[-95.118000,31.496000]}" id="NCID0EIDBI" xlink:type="simple">31.496, -95.118</named-content></named-content>), R.S. Anderson, 9 May 1988, pine-hardwood litter berlese (1, <named-content xmlns:xlink="http://www.w3.org/1999/xlink" content-type="dwc:institutional_code" xlink:type="simple">CMNC</named-content>); Sabine Co.: 14.5 km. E. Hemphill, Beech Bottom (<named-content xmlns:xlink="http://www.w3.org/1999/xlink" content-type="dwc:verbatimCoordinates" xlink:type="simple"><named-content content-type="geo-json" specific-use="{&#34;type&#34;:&#34;Point&#34;,&#34;coordinates&#34;:[-93.706000,31.386000]}" id="NCID0EVDBI" xlink:type="simple">31.386, -93.706</named-content></named-content>), R. Anderson; E. Riley; E. Morris, 24 Apr 1989, leaf litter berlese (5, <named-content xmlns:xlink="http://www.w3.org/1999/xlink" content-type="dwc:institutional_code" xlink:type="simple">CMNC</named-content>); Sabine Co.: <!--PageBreak-->14.5 km. E. Hemphill, Beech Bottom (<named-content xmlns:xlink="http://www.w3.org/1999/xlink" content-type="dwc:verbatimCoordinates" xlink:type="simple"><named-content content-type="geo-json" specific-use="{&#34;type&#34;:&#34;Point&#34;,&#34;coordinates&#34;:[-93.706000,31.386000]}" id="NCID0EEEBI" xlink:type="simple">31.386, -93.706</named-content></named-content>), E.G. Riley, 16 Mar 1997, litter Berlese beech-<tp:taxon-name><tp:taxon-name-part taxon-name-part-type="genus" reg="Magnolia">Magnolia</tp:taxon-name-part></tp:taxon-name> forest (2, <abbrev xmlns:xlink="http://www.w3.org/1999/xlink" content-type="institution" xlink:title="Edward G. Riley Insect Collection, College Station, Texas, U.S.A." id="ABBRID0EPEBI" xlink:type="simple">EGRC</abbrev>); Sabine Co.: Hemphill Sabine National Forest, 0.8 km. N. of P. Gomer Rd (<named-content xmlns:xlink="http://www.w3.org/1999/xlink" content-type="dwc:verbatimCoordinates" xlink:type="simple"><named-content content-type="geo-json" specific-use="{&#34;type&#34;:&#34;Point&#34;,&#34;coordinates&#34;:[-93.706360,31.364890]}" id="NCID0EXEBI" xlink:type="simple">31.36489, -93.70636</named-content></named-content>), beech bottom litter (2, <named-content xmlns:xlink="http://www.w3.org/1999/xlink" content-type="dwc:institutional_code" xlink:type="simple">CUAC</named-content>; 2, <named-content xmlns:xlink="http://www.w3.org/1999/xlink" content-type="dwc:institutional_code" xlink:type="simple">LSAM</named-content>), DNA extracts SSM480, SSM481, SSM482, SSM497; San Patricio Co.: Welder Wildlife Refuge (<named-content xmlns:xlink="http://www.w3.org/1999/xlink" content-type="dwc:verbatimCoordinates" xlink:type="simple"><named-content content-type="geo-json" specific-use="{&#34;type&#34;:&#34;Point&#34;,&#34;coordinates&#34;:[-97.407000,28.118000]}" id="NCID0EJFBI" xlink:type="simple">28.118, -97.407</named-content></named-content>), H. &amp; A. Howden; C. Scholtz, 17–25 May 1985, (2, <named-content xmlns:xlink="http://www.w3.org/1999/xlink" content-type="dwc:institutional_code" xlink:type="simple">CMNC</named-content>); San Patricio Co.: Welder Wildlife Refuge (<named-content xmlns:xlink="http://www.w3.org/1999/xlink" content-type="dwc:verbatimCoordinates" xlink:type="simple"><named-content content-type="geo-json" specific-use="{&#34;type&#34;:&#34;Point&#34;,&#34;coordinates&#34;:[-97.407000,28.118000]}" id="NCID0EWFBI" xlink:type="simple">28.118, -97.407</named-content></named-content>), R.S. Anderson, 18–19 Apr 1989, (4, <named-content xmlns:xlink="http://www.w3.org/1999/xlink" content-type="dwc:institutional_code" xlink:type="simple">CMNC</named-content>); San Patricio Co.: Welder Wildlife Refuge, Hackberry Motte (<named-content xmlns:xlink="http://www.w3.org/1999/xlink" content-type="dwc:verbatimCoordinates" xlink:type="simple"><named-content content-type="geo-json" specific-use="{&#34;type&#34;:&#34;Point&#34;,&#34;coordinates&#34;:[-97.407000,28.118000]}" id="NCID0EDGBI" xlink:type="simple">28.118, -97.407</named-content></named-content>), R.S. Anderson, 12–13 Oct 1988, (3, <named-content xmlns:xlink="http://www.w3.org/1999/xlink" content-type="dwc:institutional_code" xlink:type="simple">CMNC</named-content>); San Patricio Co.: Welder Wildlife Refuge, Hackberry Motte (<named-content xmlns:xlink="http://www.w3.org/1999/xlink" content-type="dwc:verbatimCoordinates" xlink:type="simple"><named-content content-type="geo-json" specific-use="{&#34;type&#34;:&#34;Point&#34;,&#34;coordinates&#34;:[-97.407000,28.118000]}" id="NCID0EQGBI" xlink:type="simple">28.118, -97.407</named-content></named-content>), R.S. Anderson, 13–15 Jun 1988, <italic><tp:taxon-name><tp:taxon-name-part taxon-name-part-type="genus" reg="Celtis">Celtis</tp:taxon-name-part></tp:taxon-name></italic> leaf-branch litter (9, <named-content xmlns:xlink="http://www.w3.org/1999/xlink" content-type="dwc:institutional_code" xlink:type="simple">CMNC</named-content>); San Patricio Co.: Welder Wildlife Refuge, 11.26 km. N. Sinton (<named-content xmlns:xlink="http://www.w3.org/1999/xlink" content-type="dwc:verbatimCoordinates" xlink:type="simple"><named-content content-type="geo-json" specific-use="{&#34;type&#34;:&#34;Point&#34;,&#34;coordinates&#34;:[-97.406000,28.118000]}" id="NCID0EEHBI" xlink:type="simple">28.118, -97.406</named-content></named-content>), R.S. Anderson, 18–19 Apr 1989, (1, <named-content xmlns:xlink="http://www.w3.org/1999/xlink" content-type="dwc:institutional_code" xlink:type="simple">CUAC</named-content>), DNA extract MSC2473; San Patricio Co.: Welder Wildlife Refuge, near Hackberry Motte (<named-content xmlns:xlink="http://www.w3.org/1999/xlink" content-type="dwc:verbatimCoordinates" xlink:type="simple"><named-content content-type="geo-json" specific-use="{&#34;type&#34;:&#34;Point&#34;,&#34;coordinates&#34;:[-97.407000,28.118000]}" id="NCID0ERHBI" xlink:type="simple">28.118, -97.407</named-content></named-content>), R.S. Anderson, 1–2 Nov 1988, berlese (1, <named-content xmlns:xlink="http://www.w3.org/1999/xlink" content-type="dwc:institutional_code" xlink:type="simple">CMNC</named-content>); San Patricio Co.: Welder Wildlife Refuge, Big Lake (<named-content xmlns:xlink="http://www.w3.org/1999/xlink" content-type="dwc:verbatimCoordinates" xlink:type="simple"><named-content content-type="geo-json" specific-use="{&#34;type&#34;:&#34;Point&#34;,&#34;coordinates&#34;:[-97.372000,28.120000]}" id="NCID0E5HBI" xlink:type="simple">28.120, -97.372</named-content></named-content>), E.G. Riley, 8 Dec 2007 (2, <abbrev xmlns:xlink="http://www.w3.org/1999/xlink" content-type="institution" xlink:title="Edward G. Riley Insect Collection, College Station, Texas, U.S.A." id="ABBRID0EDIBI" xlink:type="simple">EGRC</abbrev>); San Patricio Co.: Welder Wildlife Refuge (<named-content xmlns:xlink="http://www.w3.org/1999/xlink" content-type="dwc:verbatimCoordinates" xlink:type="simple"><named-content content-type="geo-json" specific-use="{&#34;type&#34;:&#34;Point&#34;,&#34;coordinates&#34;:[-97.407000,28.118000]}" id="NCID0ELIBI" xlink:type="simple">28.118, -97.407</named-content></named-content>), J.M. Mora, 20 Jul 1989, pitfall trap, live oak woodland (3, <named-content xmlns:xlink="http://www.w3.org/1999/xlink" content-type="dwc:institutional_code" xlink:type="simple">TAMU</named-content>); Travis Co.: Austin, Brackenridge Field Lab (<named-content xmlns:xlink="http://www.w3.org/1999/xlink" content-type="dwc:verbatimCoordinates" xlink:type="simple"><named-content content-type="geo-json" specific-use="{&#34;type&#34;:&#34;Point&#34;,&#34;coordinates&#34;:[-97.778000,30.284000]}" id="NCID0EYIBI" xlink:type="simple">30.284, -97.778</named-content></named-content>), E.G. Riley, 10 Feb 1996, berlese rotten pecan log (1, <abbrev xmlns:xlink="http://www.w3.org/1999/xlink" content-type="institution" xlink:title="Edward G. Riley Insect Collection, College Station, Texas, U.S.A." id="ABBRID0E4IBI" xlink:type="simple">EGRC</abbrev>); Travis Co.: vic. Long Hollow Creek (<named-content xmlns:xlink="http://www.w3.org/1999/xlink" content-type="dwc:verbatimCoordinates" xlink:type="simple"><named-content content-type="geo-json" specific-use="{&#34;type&#34;:&#34;Point&#34;,&#34;coordinates&#34;:[-97.875000,30.458000]}" id="NCID0EFJBI" xlink:type="simple">30.458, -97.875</named-content></named-content>), 7 May 1994, E.G. Riley, berlese forest litter (2, <named-content xmlns:xlink="http://www.w3.org/1999/xlink" content-type="dwc:institutional_code" xlink:type="simple">TAMU</named-content>); Travis Co.: Shelberg Tract, near Cypress Creek arm of Lake Travis (<named-content xmlns:xlink="http://www.w3.org/1999/xlink" content-type="dwc:verbatimCoordinates" xlink:type="simple"><named-content content-type="geo-json" specific-use="{&#34;type&#34;:&#34;Point&#34;,&#34;coordinates&#34;:[-97.870000,30.440000]}" id="NCID0ESJBI" xlink:type="simple">30.44, -97.87</named-content></named-content>), E.G. Riley, 7 May 1994, berlese forest litter and dung pellets (2, <named-content xmlns:xlink="http://www.w3.org/1999/xlink" content-type="dwc:institutional_code" xlink:type="simple">TAMU</named-content>); Tyler Co.: 4.5 km. W. 3 km. N. Spurger, Big Thicket Natural Preserve, Beech Woods Trail (<named-content xmlns:xlink="http://www.w3.org/1999/xlink" content-type="dwc:verbatimCoordinates" xlink:type="simple"><named-content content-type="geo-json" specific-use="{&#34;type&#34;:&#34;Point&#34;,&#34;coordinates&#34;:[-94.227000,30.719000]}" id="NCID0E6JBI" xlink:type="simple">30.719, -94.227</named-content></named-content>), R.S. Anderson, 8 Mar 1989, beech-<italic><tp:taxon-name><tp:taxon-name-part taxon-name-part-type="genus" reg="Magnolia">Magnolia</tp:taxon-name-part></tp:taxon-name></italic> leaf litter berlese (1, <named-content xmlns:xlink="http://www.w3.org/1999/xlink" content-type="dwc:institutional_code" xlink:type="simple">CMNC</named-content>); Uvalde Co.: Garner State Park (<named-content xmlns:xlink="http://www.w3.org/1999/xlink" content-type="dwc:verbatimCoordinates" xlink:type="simple"><named-content content-type="geo-json" specific-use="{&#34;type&#34;:&#34;Point&#34;,&#34;coordinates&#34;:[-99.700000,29.600000]}" id="NCID0ETKBI" xlink:type="simple">29.6, -99.7</named-content></named-content>), C.W. O’Brien, 10 Mar 2001, oak litter (1, <named-content xmlns:xlink="http://www.w3.org/1999/xlink" content-type="dwc:institutional_code" xlink:type="simple">ASUIC</named-content>); Uvalde Co.: Concan, Neal’s Lodge Area (<named-content xmlns:xlink="http://www.w3.org/1999/xlink" content-type="dwc:verbatimCoordinates" xlink:type="simple"><named-content content-type="geo-json" specific-use="{&#34;type&#34;:&#34;Point&#34;,&#34;coordinates&#34;:[-99.714000,29.494000]}" id="NCID0EALBI" xlink:type="simple">29.494, -99.714</named-content></named-content>), E.G. Riley, 9 Apr 1995, berlese forest litter (6, <abbrev xmlns:xlink="http://www.w3.org/1999/xlink" content-type="institution" xlink:title="Edward G. Riley Insect Collection, College Station, Texas, U.S.A." id="ABBRID0EFLBI" xlink:type="simple">EGRC</abbrev>); Walker Co.: Sam Houston National Forest, Stubblefield Lake Campground (<named-content xmlns:xlink="http://www.w3.org/1999/xlink" content-type="dwc:verbatimCoordinates" xlink:type="simple"><named-content content-type="geo-json" specific-use="{&#34;type&#34;:&#34;Point&#34;,&#34;coordinates&#34;:[-95.640000,30.560000]}" id="NCID0ENLBI" xlink:type="simple">30.56, -95.64</named-content></named-content>), E.G. Riley, 15 Oct 1995, berlese forest litter (1, <abbrev xmlns:xlink="http://www.w3.org/1999/xlink" content-type="institution" xlink:title="Edward G. Riley Insect Collection, College Station, Texas, U.S.A." id="ABBRID0ESLBI" xlink:type="simple">EGRC</abbrev>).</p></tp:treatment-sec><ref-list><ref id="B5"><mixed-citation xmlns:xlink="http://www.w3.org/1999/xlink" xlink:type="simple"><person-group><name name-style="western"><surname>Blatchley</surname><given-names>WS</given-names></name><name name-style="western"><surname>Leng</surname><given-names>CW</given-names></name></person-group> (<year>1916</year>) <source><tp:taxon-name><tp:taxon-name-part taxon-name-part-type="genus">Rhynchophora</tp:taxon-name-part></tp:taxon-name> or weevils of North Eastern America.</source><publisher-name>The Nature Publishing Co.</publisher-name>, <publisher-loc>Indianapolis</publisher-loc>, <size units="page">682 pp</size>. Illus. <ext-link xlink:type="simple" ext-link-type="doi" xlink:href="10.5962/bhl.title.1557">https://doi.org/10.5962/bhl.title.1557</ext-link></mixed-citation></ref><ref id="B14"><mixed-citation xmlns:xlink="http://www.w3.org/1999/xlink" xlink:type="simple"><person-group><name name-style="western"><surname>Kissinger</surname><given-names>DG</given-names></name></person-group> (<year>1964</year>) <source><tp:taxon-name><tp:taxon-name-part taxon-name-part-type="family">Curculionidae</tp:taxon-name-part></tp:taxon-name> of America north of Mexico: A key to the genera.</source><publisher-name>Taxonomic Publications</publisher-name>, <publisher-loc>South Lancaster</publisher-loc>, <size units="page">143 pp</size>.</mixed-citation></ref><ref id="B17"><mixed-citation xmlns:xlink="http://www.w3.org/1999/xlink" xlink:type="simple"><person-group><name name-style="western"><surname>O’Brien</surname><given-names>CW</given-names></name><name name-style="western"><surname>Wibmer</surname><given-names>GJ</given-names></name></person-group> (<year>1982</year>) <article-title>Annotated checklist of the weevils (<tp:taxon-name><tp:taxon-name-part taxon-name-part-type="family">Curculionidae</tp:taxon-name-part></tp:taxon-name><italic>sensu lato)</italic> of North America, Central America, and the West Indies (<tp:taxon-name><tp:taxon-name-part taxon-name-part-type="order">Coleoptera</tp:taxon-name-part></tp:taxon-name>: <tp:taxon-name><tp:taxon-name-part taxon-name-part-type="superfamily">Curculionoidea</tp:taxon-name-part></tp:taxon-name>).</article-title><source>Memoirs of the American Entomological Institute</source><volume>34</volume>: <fpage>1</fpage>–<lpage>382</lpage>.</mixed-citation></ref><ref id="B2"><mixed-citation xmlns:xlink="http://www.w3.org/1999/xlink" xlink:type="simple"><person-group><name name-style="western"><surname>Anderson</surname><given-names>RS</given-names></name></person-group> (<year>2002</year>) Chapter 131. <tp:taxon-name><tp:taxon-name-part taxon-name-part-type="family">Curculionidae</tp:taxon-name-part></tp:taxon-name>. In: Arnett Jr. RH, Thomas MC, Skelley P (Eds) American Beetles Volume 2. CRC Press, 722–815.</mixed-citation></ref><ref id="B11"><mixed-citation xmlns:xlink="http://www.w3.org/1999/xlink" xlink:type="simple"><person-group><name name-style="western"><surname>Geiser</surname><given-names>SW</given-names></name></person-group> (<year>1933</year>) <article-title>G. W. Belfrage’s Texas localities.</article-title><source>Entomological News</source><volume>44</volume>: <fpage>127</fpage>–<lpage>130</lpage>.</mixed-citation></ref></ref-list></tp:taxon-treatment>
