# Supplementary material for: A revision of the genus Eurhoptus LeConte, 1876 (Curculionidae, Cryptorhynchinae) of America north of Mexico
Source: Zookeys. 2018 Oct 2;(787):37–80. doi: 10.3897/zookeys.787.26948 (PMC6177525; doi:10.3897/zookeys.787.26948)
Supplement: XML Treatment for Eurhoptus curtus [file zookeys.787.26948-treatment4.xml]

<!DOCTYPE tp:taxon-treatment
  PUBLIC "-//TaxonX//DTD Taxonomic Treatment Publishing DTD v0 20100105//EN" "tax-treatment-NSO.dtd">
<tp:taxon-treatment xmlns:tp="http://www.plazi.org/taxpub"><tp:treatment-meta><kwd-group><label>Taxon classification</label><kwd><named-content xmlns:xlink="http://www.w3.org/1999/xlink" content-type="kingdom">Animalia</named-content></kwd><kwd><named-content xmlns:xlink="http://www.w3.org/1999/xlink" content-type="order">Coleoptera</named-content></kwd><kwd><named-content xmlns:xlink="http://www.w3.org/1999/xlink" content-type="family">Curculionidae</named-content></kwd></kwd-group><mixed-citation publication-type="journal"><person-group><name><surname>Anderson</surname><given-names>Robert S.</given-names></name><name><surname>Caterino</surname><given-names>Michael S.</given-names></name></person-group><article-title>A revision of the genus <italic><tp:taxon-name><tp:taxon-name-part taxon-name-part-type="genus" reg="Eurhoptus">Eurhoptus</tp:taxon-name-part></tp:taxon-name></italic> LeConte, 1876 (<tp:taxon-name><tp:taxon-name-part taxon-name-part-type="family">Curculionidae</tp:taxon-name-part></tp:taxon-name>, <tp:taxon-name><tp:taxon-name-part taxon-name-part-type="subfamily">Cryptorhynchinae</tp:taxon-name-part></tp:taxon-name>) of America north of Mexico</article-title><source>Zookeys</source><day>2</day><month>10</month><year>2018</year><volume>2018</volume><issue>787</issue><fpage>37</fpage><lpage>80</lpage><pub-id pub-id-type="doi">10.3897/zookeys.787.26948</pub-id></mixed-citation></tp:treatment-meta><tp:nomenclature><tp:taxon-name>
              <tp:taxon-name-part taxon-name-part-type="genus" reg="Eurhoptus">Eurhoptus</tp:taxon-name-part>
              <tp:taxon-name-part taxon-name-part-type="species" reg="curtus">curtus</tp:taxon-name-part>
            </tp:taxon-name><tp:taxon-authority>(Hamilton, 1893), resurrected name</tp:taxon-authority><xref ref-type="fig" rid="F6">Figures 6</xref><xref ref-type="fig" rid="F7">, 7</xref><tp:nomenclature-citation-list><tp:nomenclature-citation><tp:taxon-name>
                  <tp:taxon-name-part taxon-name-part-type="genus" reg="Acalles">Acalles</tp:taxon-name-part>
                  <tp:taxon-name-part taxon-name-part-type="species" reg="curtus">curtus</tp:taxon-name-part>
                </tp:taxon-name><comment>Hamilton, 1893: 308; <xref ref-type="bibr" rid="B5">Blatchley and Leng 1916</xref>: 501 (as synonym of <tp:taxon-name><tp:taxon-name-part taxon-name-part-type="genus" reg="Acalles">A.</tp:taxon-name-part><tp:taxon-name-part taxon-name-part-type="species" reg="sordidus">sordidus</tp:taxon-name-part></tp:taxon-name>).</comment></tp:nomenclature-citation><tp:nomenclature-citation><tp:taxon-name>
                  <tp:taxon-name-part taxon-name-part-type="genus" reg="Eurhoptus">Eurhoptus</tp:taxon-name-part>
                  <tp:taxon-name-part taxon-name-part-type="species" reg="curtus">curtus</tp:taxon-name-part>
                </tp:taxon-name><comment>; <xref ref-type="bibr" rid="B17">O’Brien and Wibmer 1982</xref>: 136 (as synonym of <tp:taxon-name><tp:taxon-name-part taxon-name-part-type="genus" reg="Eurhoptus">E.</tp:taxon-name-part><tp:taxon-name-part taxon-name-part-type="species" reg="sordidus">sordidus</tp:taxon-name-part></tp:taxon-name>).</comment></tp:nomenclature-citation><tp:nomenclature-citation><tp:taxon-name>
                  <tp:taxon-name-part taxon-name-part-type="genus" reg="Eurhoptus">Eurhoptus</tp:taxon-name-part>
                  <tp:taxon-name-part taxon-name-part-type="species" reg="sordidus">sordidus</tp:taxon-name-part>
                </tp:taxon-name><comment>; <xref ref-type="bibr" rid="B8">Ciegler 2010</xref>: 167.</comment></tp:nomenclature-citation><tp:nomenclature-citation><tp:taxon-name>
                  <tp:taxon-name-part taxon-name-part-type="genus" reg="Eurhoptus">Eurhoptus</tp:taxon-name-part>
                  <tp:taxon-name-part taxon-name-part-type="species" reg="sordidus">sordidus</tp:taxon-name-part>
                </tp:taxon-name><comment>(part); <xref ref-type="bibr" rid="B17">O’Brien and Wibmer 1982</xref>: 136; <xref ref-type="bibr" rid="B9">Downie and Arnett 1996</xref>: 1581.</comment></tp:nomenclature-citation></tp:nomenclature-citation-list></tp:nomenclature><tp:treatment-sec sec-type="Notes about types" id="SECID0EAQBI"><title>Notes about types.</title><p>This species was described from Pennsylvania from a series of 4 specimens (<named-content xmlns:xlink="http://www.w3.org/1999/xlink" content-type="dwc:institutional_code" xlink:type="simple">CMNH</named-content>) of which we have selected one as lectotype. It is labelled with a handwritten label “Type”, a second rectangular pink blank label, a third rectangular label “Carn. Mus. / Acc. 349”, a fourth red square blank label and our lectotype designation label. It is not dissected but appears to be a male based on sculpture of the rostral apex. This name has long been considered a junior synonym of <italic><tp:taxon-name><tp:taxon-name-part taxon-name-part-type="genus" reg="Eurhoptus">E.</tp:taxon-name-part><tp:taxon-name-part taxon-name-part-type="species" reg="sordidus">sordidus</tp:taxon-name-part></tp:taxon-name></italic> but with the recognition of the latter species as distinct from specimens occurring further east and north, the oldest available name for these eastern forms becomes <italic><tp:taxon-name><tp:taxon-name-part taxon-name-part-type="genus" reg="Eurhoptus">E.</tp:taxon-name-part><tp:taxon-name-part taxon-name-part-type="species" reg="curtus">curtus</tp:taxon-name-part></tp:taxon-name></italic>.</p></tp:treatment-sec><tp:treatment-sec sec-type="redescription" id="SECID0EBRBI"><title>Redescription.</title><p>Body length (exclusive of head and rostrum) 1.8–2.8 mm, cuticle largely bare, variously covered with short, fine recurved seta-like scales only, although often encrusted and coated with a fine film. Pronotum with lateral margins rounded, margins constricted at about apical one-third such that apical one-third is tubulate, greatest width at about basal one-third, medially carinate or not. Elytra strongly rounded dorsally and laterally, striae distinct, punctures moderate in size and depth; all elytral intervals evenly elevated, slightly rounded, each with single row of fine recurved seta-like scales. Metaventrite medially impressed behind mesoventral cup. Abdomen with ventrite 1 with pair of obliquely arranged transversely elongate pits which are continuous medially, area around pits with inwardly directed scales. Legs with femora and tibiae at most fringed with a few erect scales especially along outer margin of tibiae, hind tibiae subequal in width throughout most of length. Aedeagus about as long as one-half length of aedeagal apodemes or slightly shorter, in lateral view slightly ventrally curved, in dorsal view with margins very gradually tapered towards apex at about apical one-quarter to one-fifth where abruptly constricted, apex produced medially as <!--PageBreak-->broad lobe-like extension, broadly rounded at tip. Internal sac with large distinct cruciform apical sclerite complex, with well-defined posterior bars, anterior and transverse bars not well defined.</p><fig id="F6" position="float" orientation="portrait"><label>Figure 6.</label><caption><p><italic><tp:taxon-name><tp:taxon-name-part taxon-name-part-type="genus" reg="Eurhoptus">Eurhoptus</tp:taxon-name-part><tp:taxon-name-part taxon-name-part-type="species" reg="curtus">curtus</tp:taxon-name-part></tp:taxon-name></italic>. <bold>A</bold> Dorsal view <bold>B</bold> Lateral view <bold>C</bold> Ventral view showing impressions on ventrites <bold>D</bold> Dorsal view of aedeagus <bold>E</bold> Lateral view of aedeagus.</p></caption><graphic xmlns:xlink="http://www.w3.org/1999/xlink" xlink:href="zookeys-787-037-g006.jpg" position="float" orientation="portrait" xlink:type="simple" id="oo_232381.jpg"/></fig></tp:treatment-sec><tp:treatment-sec sec-type="distribution" id="SECID0ELSBI"><title>Distribution</title><p>(Figure <xref ref-type="fig" rid="F7">7</xref>). This species is widely distributed in the eastern U.S.A. from Illinois and Pennsylvania in the north, south nearly to the Gulf Coasts of Louisiana and Mississippi. Across this range it exhibits a high degree of intraspecific genetic variation, with some surprisingly well supported subclades, especially in a group of populations from central South Carolina (Greenville and McCormick Counties). However, most of the range of the species is sparsely represented in the sequence data set, and no further subdivision appears warranted.</p><fig id="F7" position="float" orientation="portrait"><label>Figure 7.</label><caption><p>Records of <italic><tp:taxon-name><tp:taxon-name-part taxon-name-part-type="genus" reg="Eurhoptus">Eurhoptus</tp:taxon-name-part><tp:taxon-name-part taxon-name-part-type="species" reg="curtus">curtus</tp:taxon-name-part></tp:taxon-name></italic>.</p></caption><graphic xmlns:xlink="http://www.w3.org/1999/xlink" xlink:href="zookeys-787-037-g007.jpg" position="float" orientation="portrait" xlink:type="simple" id="oo_232382.jpg"/></fig></tp:treatment-sec><tp:treatment-sec sec-type="material" id="SECID0ENTBI"><title>Specimens examined</title><p>(219). <bold>ALABAMA</bold>: Monroe Co.: 1.6 km. S. Claiborne Dam (<named-content xmlns:xlink="http://www.w3.org/1999/xlink" content-type="dwc:verbatimCoordinates" xlink:type="simple"><named-content content-type="geo-json" specific-use="{&#34;type&#34;:&#34;Point&#34;,&#34;coordinates&#34;:[-87.539200,31.591700]}" id="NCID0EYTBI" xlink:type="simple">31.5917, -87.5392</named-content></named-content>), C.E. Carlton, May 31 1995, beech/magnolia riparian berlese (1, <!--PageBreak--><named-content xmlns:xlink="http://www.w3.org/1999/xlink" content-type="dwc:institutional_code" xlink:type="simple">ASUIC</named-content>); Monroe Co.: Big Flat Creek (<named-content xmlns:xlink="http://www.w3.org/1999/xlink" content-type="dwc:verbatimCoordinates" xlink:type="simple"><named-content content-type="geo-json" specific-use="{&#34;type&#34;:&#34;Point&#34;,&#34;coordinates&#34;:[-87.414700,31.608300]}" id="NCID0EGUBI" xlink:type="simple">31.6083, -87.4147</named-content></named-content>), C.E. Carlton, May 27 1995, riparian litter (1, <named-content xmlns:xlink="http://www.w3.org/1999/xlink" content-type="dwc:institutional_code" xlink:type="simple">ASUIC</named-content>); Monroe Co.: Haines Island Park (<named-content xmlns:xlink="http://www.w3.org/1999/xlink" content-type="dwc:verbatimCoordinates" xlink:type="simple"><named-content content-type="geo-json" specific-use="{&#34;type&#34;:&#34;Point&#34;,&#34;coordinates&#34;:[-87.469400,35.723100]}" id="NCID0ETUBI" xlink:type="simple">35.7231, -87.4694</named-content></named-content>), K. Schnepp, Jun 12 2016, leaf litter (1, <abbrev xmlns:xlink="http://www.w3.org/1999/xlink" content-type="institution" xlink:title="Kyle Schnepp Collection, Gainesville, Florida, U.S.A." id="ABBRID0EYUBI" xlink:type="simple">KSC</abbrev>), DNA extract MSC2515; Monroe Co.: Haines Island Park (<named-content xmlns:xlink="http://www.w3.org/1999/xlink" content-type="dwc:verbatimCoordinates" xlink:type="simple"><named-content content-type="geo-json" specific-use="{&#34;type&#34;:&#34;Point&#34;,&#34;coordinates&#34;:[-87.469400,35.723100]}" id="NCID0EAVBI" xlink:type="simple">35.7231, -87.4694</named-content></named-content>), C.E. Carlton, May 31 1995, beech/magnolia berlese (1, <named-content xmlns:xlink="http://www.w3.org/1999/xlink" content-type="dwc:institutional_code" xlink:type="simple">ASUIC</named-content>). <bold>ARKANSAS</bold>: Cleburne Co.: Greers Ferry Dam, Mossy Bluff Trail (<named-content xmlns:xlink="http://www.w3.org/1999/xlink" content-type="dwc:verbatimCoordinates" xlink:type="simple"><named-content content-type="geo-json" specific-use="{&#34;type&#34;:&#34;Point&#34;,&#34;coordinates&#34;:[-91.990000,35.520000]}" id="NCID0EPVBI" xlink:type="simple">35.52, -91.99</named-content></named-content>), R. Chenowith, 30 Jun 1976, litter (1, <abbrev xmlns:xlink="http://www.w3.org/1999/xlink" content-type="institution" xlink:title="Charles W. O’Brien Insect Collection, Green Valley, Arizona, U.S.A." id="ABBRID0EUVBI" xlink:type="simple">CWOB</abbrev>); Conway Co.: Petit Jean State Park (<named-content xmlns:xlink="http://www.w3.org/1999/xlink" content-type="dwc:verbatimCoordinates" xlink:type="simple"><named-content content-type="geo-json" specific-use="{&#34;type&#34;:&#34;Point&#34;,&#34;coordinates&#34;:[-92.942000,35.118000]}" id="NCID0E3VBI" xlink:type="simple">35.118, -92.942</named-content></named-content>), J.A. MacGown; J.G. Hill, Aug 5 2008, litter hardwood forest (6, <abbrev xmlns:xlink="http://www.w3.org/1999/xlink" content-type="institution" xlink:title="Mississippi State Entomology Museum, Mississippi, Mississippi, U.S.A." id="ABBRID0EBWBI" xlink:type="simple">MEM</abbrev>); Cross Co.: Village Creek State Park (<named-content xmlns:xlink="http://www.w3.org/1999/xlink" content-type="dwc:verbatimCoordinates" xlink:type="simple"><named-content content-type="geo-json" specific-use="{&#34;type&#34;:&#34;Point&#34;,&#34;coordinates&#34;:[-90.721000,35.168000]}" id="NCID0EJWBI" xlink:type="simple">35.168, -90.721</named-content></named-content>), R.S. Anderson, Aug 14 1988, hardwood berlese (1, <named-content xmlns:xlink="http://www.w3.org/1999/xlink" content-type="dwc:institutional_code" xlink:type="simple">CMNC</named-content>); Garland Co.: 4.83 km. W. Crystal Springs (<named-content xmlns:xlink="http://www.w3.org/1999/xlink" content-type="dwc:verbatimCoordinates" xlink:type="simple"><named-content content-type="geo-json" specific-use="{&#34;type&#34;:&#34;Point&#34;,&#34;coordinates&#34;:[-93.389000,34.521000]}" id="NCID0EWWBI" xlink:type="simple">34.521, -93.389</named-content></named-content>), J. Pakaluk, Jun 1 1984, hardwood berlese (1, <named-content xmlns:xlink="http://www.w3.org/1999/xlink" content-type="dwc:institutional_code" xlink:type="simple">CMNC</named-content>); Greene Co.: Crowleys Ridge State Park (<named-content xmlns:xlink="http://www.w3.org/1999/xlink" content-type="dwc:verbatimCoordinates" xlink:type="simple"><named-content content-type="geo-json" specific-use="{&#34;type&#34;:&#34;Point&#34;,&#34;coordinates&#34;:[-90.670000,36.040000]}" id="NCID0EDXBI" xlink:type="simple">36.04, -90.67</named-content></named-content>), R. Chenowith, 8 Jun 1976, litter (1, <abbrev xmlns:xlink="http://www.w3.org/1999/xlink" content-type="institution" xlink:title="Charles W. O’Brien Insect Collection, Green Valley, Arizona, U.S.A." id="ABBRID0EIXBI" xlink:type="simple">CWOB</abbrev>); Izard Co.: 20.9 km. S. Melbourne (<named-content xmlns:xlink="http://www.w3.org/1999/xlink" content-type="dwc:verbatimCoordinates" xlink:type="simple"><named-content content-type="geo-json" specific-use="{&#34;type&#34;:&#34;Point&#34;,&#34;coordinates&#34;:[-92.050000,35.970000]}" id="NCID0EQXBI" xlink:type="simple">35.97, -92.05</named-content></named-content>), R. Chenowith, 30 Aug 1977, hardwood litter (2, <abbrev xmlns:xlink="http://www.w3.org/1999/xlink" content-type="institution" xlink:title="Charles W. O’Brien Insect Collection, Green Valley, Arizona, U.S.A." id="ABBRID0EVXBI" xlink:type="simple">CWOB</abbrev>); Logan Co.: Cove Lake Recreation Area (<named-content xmlns:xlink="http://www.w3.org/1999/xlink" content-type="dwc:verbatimCoordinates" xlink:type="simple"><named-content content-type="geo-json" specific-use="{&#34;type&#34;:&#34;Point&#34;,&#34;coordinates&#34;:[-93.627000,35.228000]}" id="NCID0E4XBI" xlink:type="simple">35.228, -93.627</named-content></named-content>), C.E. Carlton, 16 Jun 1990, berlese (2, <named-content xmlns:xlink="http://www.w3.org/1999/xlink" content-type="dwc:institutional_code" xlink:type="simple">CMNC</named-content>; 2 <named-content xmlns:xlink="http://www.w3.org/1999/xlink" content-type="dwc:institutional_code" xlink:type="simple">LSAM</named-content>); Logan Co.: Mount Magazine Road, 1.6 km. N. Greenfield intersection (<named-content xmlns:xlink="http://www.w3.org/1999/xlink" content-type="dwc:verbatimCoordinates" xlink:type="simple"><named-content content-type="geo-json" specific-use="{&#34;type&#34;:&#34;Point&#34;,&#34;coordinates&#34;:[-93.645000,35.167000]}" id="NCID0EPYBI" xlink:type="simple">35.167, -93.645</named-content></named-content>), C. Carlton, May 21 1987, hardwood berlese (3, <named-content xmlns:xlink="http://www.w3.org/1999/xlink" content-type="dwc:institutional_code" xlink:type="simple">CMNC</named-content>); Logan Co.: Mount Magazine State Park (<named-content xmlns:xlink="http://www.w3.org/1999/xlink" content-type="dwc:verbatimCoordinates" xlink:type="simple"><named-content content-type="geo-json" specific-use="{&#34;type&#34;:&#34;Point&#34;,&#34;coordinates&#34;:[-93.642800,35.168600]}" id="NCID0E3YBI" xlink:type="simple">35.1686, -93.6428</named-content></named-content>), A.P.G. Dowling, Jun 11 2013, oak/hickory litter (1, <named-content xmlns:xlink="http://www.w3.org/1999/xlink" content-type="dwc:institutional_code" xlink:type="simple">UAAM</named-content>); Logan Co.: Mount Magazine State Park (<named-content xmlns:xlink="http://www.w3.org/1999/xlink" content-type="dwc:verbatimCoordinates" xlink:type="simple"><named-content content-type="geo-json" specific-use="{&#34;type&#34;:&#34;Point&#34;,&#34;coordinates&#34;:[-93.642800,35.168600]}" id="NCID0EJZBI" xlink:type="simple">35.1686, -93.6428</named-content></named-content>), J.R. Fisher &amp; M.J. Skvarla, May 25 2013, oak/hickory litter (1, <named-content xmlns:xlink="http://www.w3.org/1999/xlink" content-type="dwc:institutional_code" xlink:type="simple">UAAM</named-content>); Logan Co.: Mount Magazine State Park (<named-content xmlns:xlink="http://www.w3.org/1999/xlink" content-type="dwc:verbatimCoordinates" xlink:type="simple"><named-content content-type="geo-json" specific-use="{&#34;type&#34;:&#34;Point&#34;,&#34;coordinates&#34;:[-93.644700,35.191900]}" id="NCID0EWZBI" xlink:type="simple">35.1919, -93.6447</named-content></named-content>), A.P.G. Dowling, Sep 22 2014, paw-paw/sassafras litter (1, <named-content xmlns:xlink="http://www.w3.org/1999/xlink" content-type="dwc:institutional_code" xlink:type="simple">UAAM</named-content>), DNA extract MSC2527; Logan Co.: Mount Magazine, Signal Hill Trail (<named-content xmlns:xlink="http://www.w3.org/1999/xlink" content-type="dwc:verbatimCoordinates" xlink:type="simple"><named-content content-type="geo-json" specific-use="{&#34;type&#34;:&#34;Point&#34;,&#34;coordinates&#34;:[-93.640000,35.170000]}" id="NCID0ED1BI" xlink:type="simple">35.17, -93.64</named-content></named-content>), E.G. Riley, 13 May 1995 (1, <abbrev xmlns:xlink="http://www.w3.org/1999/xlink" content-type="institution" xlink:title="Edward G. Riley Insect Collection, College Station, Texas, U.S.A." id="ABBRID0EI1BI" xlink:type="simple">EGRC</abbrev>); Marion Co.: 7 mi E County line on Hwy 14 (<named-content xmlns:xlink="http://www.w3.org/1999/xlink" content-type="dwc:verbatimCoordinates" xlink:type="simple"><named-content content-type="geo-json" specific-use="{&#34;type&#34;:&#34;Point&#34;,&#34;coordinates&#34;:[-92.800000,36.360000]}" id="NCID0EQ1BI" xlink:type="simple">36.36, -92.8</named-content></named-content>), R. Chenowith, Sep 27 1977, mixed hardwood litter (1, <named-content xmlns:xlink="http://www.w3.org/1999/xlink" content-type="dwc:institutional_code" xlink:type="simple">ASUIC</named-content>); Montgomery Co.: 2.41 km. E. Crystal Recreation Area, slopes at FS 177K (<named-content xmlns:xlink="http://www.w3.org/1999/xlink" content-type="dwc:verbatimCoordinates" xlink:type="simple"><named-content content-type="geo-json" specific-use="{&#34;type&#34;:&#34;Point&#34;,&#34;coordinates&#34;:[-93.600000,34.500000]}" id="NCID0E41BI" xlink:type="simple">34.5, -93.6</named-content></named-content>), C.E. Carlton &amp; H.W. Robison, Aug 17 1991, deciduous litter (1, <named-content xmlns:xlink="http://www.w3.org/1999/xlink" content-type="dwc:institutional_code" xlink:type="simple">UAAM</named-content>); Newton Co.: Buffalo National River (<named-content xmlns:xlink="http://www.w3.org/1999/xlink" content-type="dwc:verbatimCoordinates" xlink:type="simple"><named-content content-type="geo-json" specific-use="{&#34;type&#34;:&#34;Point&#34;,&#34;coordinates&#34;:[-93.340000,36.036900]}" id="NCID0EK2BI" xlink:type="simple">36.0369, -93.34</named-content></named-content>), M.J. Skvarla, Aug 16 2013, litter (1, <named-content xmlns:xlink="http://www.w3.org/1999/xlink" content-type="dwc:institutional_code" xlink:type="simple">UAAM</named-content>); Newton Co.: Buffalo National River (<named-content xmlns:xlink="http://www.w3.org/1999/xlink" content-type="dwc:verbatimCoordinates" xlink:type="simple"><named-content content-type="geo-json" specific-use="{&#34;type&#34;:&#34;Point&#34;,&#34;coordinates&#34;:[-93.340000,36.036900]}" id="NCID0EX2BI" xlink:type="simple">36.0369, -93.34</named-content></named-content>), M.J. Skvarla, Jul 31 2013, litter along log (1, <named-content xmlns:xlink="http://www.w3.org/1999/xlink" content-type="dwc:institutional_code" xlink:type="simple">CUAC</named-content>), DNA extract MSC2526; Newton Co.: Buffalo National River (<named-content xmlns:xlink="http://www.w3.org/1999/xlink" content-type="dwc:verbatimCoordinates" xlink:type="simple"><named-content content-type="geo-json" specific-use="{&#34;type&#34;:&#34;Point&#34;,&#34;coordinates&#34;:[-93.340000,36.036900]}" id="NCID0EE3BI" xlink:type="simple">36.0369, -93.34</named-content></named-content>), M.J. Skvarla, May 29 2013, oak/hickory litter (1, <named-content xmlns:xlink="http://www.w3.org/1999/xlink" content-type="dwc:institutional_code" xlink:type="simple">UAAM</named-content>); Newton Co.: Buffalo National River (<named-content xmlns:xlink="http://www.w3.org/1999/xlink" content-type="dwc:verbatimCoordinates" xlink:type="simple"><named-content content-type="geo-json" specific-use="{&#34;type&#34;:&#34;Point&#34;,&#34;coordinates&#34;:[-93.341700,36.037200]}" id="NCID0ER3BI" xlink:type="simple">36.0372, -93.3417</named-content></named-content>), M.J. Skvarla, Sep 25 2013, litter next to large branch (1, <named-content xmlns:xlink="http://www.w3.org/1999/xlink" content-type="dwc:institutional_code" xlink:type="simple">UAAM</named-content>); Newton Co.: Buffalo National River (<named-content xmlns:xlink="http://www.w3.org/1999/xlink" content-type="dwc:verbatimCoordinates" xlink:type="simple"><named-content content-type="geo-json" specific-use="{&#34;type&#34;:&#34;Point&#34;,&#34;coordinates&#34;:[-93.340000,36.037500]}" id="NCID0E53BI" xlink:type="simple">36.0375, -93.34</named-content></named-content>), M.J. Skvarla, May 29 2013, pitfall (1, <named-content xmlns:xlink="http://www.w3.org/1999/xlink" content-type="dwc:institutional_code" xlink:type="simple">UAAM</named-content>); Newton Co.: Buffalo National River (<named-content xmlns:xlink="http://www.w3.org/1999/xlink" content-type="dwc:verbatimCoordinates" xlink:type="simple"><named-content content-type="geo-json" specific-use="{&#34;type&#34;:&#34;Point&#34;,&#34;coordinates&#34;:[-93.341100,36.038600]}" id="NCID0EL4BI" xlink:type="simple">36.0386, -93.3411</named-content></named-content>), M.J. Skvarla, Apr 13 2013, pitfall in grassy area (1, <named-content xmlns:xlink="http://www.w3.org/1999/xlink" content-type="dwc:institutional_code" xlink:type="simple">UAAM</named-content>); Newton Co.: Buffalo National River (<named-content xmlns:xlink="http://www.w3.org/1999/xlink" content-type="dwc:verbatimCoordinates" xlink:type="simple"><named-content content-type="geo-json" specific-use="{&#34;type&#34;:&#34;Point&#34;,&#34;coordinates&#34;:[-93.340000,36.038600]}" id="NCID0EY4BI" xlink:type="simple">36.0386, -93.34</named-content></named-content>), M.J. Skvarla, Aug 28 2013, pitfall (1, <named-content xmlns:xlink="http://www.w3.org/1999/xlink" content-type="dwc:institutional_code" xlink:type="simple">UAAM</named-content>); Newton Co.: Buffalo National River (<named-content xmlns:xlink="http://www.w3.org/1999/xlink" content-type="dwc:verbatimCoordinates" xlink:type="simple"><named-content content-type="geo-json" specific-use="{&#34;type&#34;:&#34;Point&#34;,&#34;coordinates&#34;:[-93.340000,36.038600]}" id="NCID0EF5BI" xlink:type="simple">36.0386, -93.34</named-content></named-content>), M.J. Skvarla, May 15 2013, pitfall (1, <named-content xmlns:xlink="http://www.w3.org/1999/xlink" content-type="dwc:institutional_code" xlink:type="simple">UAAM</named-content>); Newton Co.: Buffalo National River (<named-content xmlns:xlink="http://www.w3.org/1999/xlink" content-type="dwc:verbatimCoordinates" xlink:type="simple"><named-content content-type="geo-json" specific-use="{&#34;type&#34;:&#34;Point&#34;,&#34;coordinates&#34;:[-93.341100,36.038600]}" id="NCID0ES5BI" xlink:type="simple">36.0386, -93.3411</named-content></named-content>), M.J. Skvarla, May 29 2013, oak/hickory litter (1, <named-content xmlns:xlink="http://www.w3.org/1999/xlink" content-type="dwc:institutional_code" xlink:type="simple">UAAM</named-content>); Newton Co.: Buffalo National River (<named-content xmlns:xlink="http://www.w3.org/1999/xlink" content-type="dwc:verbatimCoordinates" xlink:type="simple"><named-content content-type="geo-json" specific-use="{&#34;type&#34;:&#34;Point&#34;,&#34;coordinates&#34;:[-93.341700,36.038600]}" id="NCID0E65BI" xlink:type="simple">36.0386, -93.3417</named-content></named-content>), M.J. Skvarla, Sep 25 2013, litter in short shrubs (1, <named-content xmlns:xlink="http://www.w3.org/1999/xlink" content-type="dwc:institutional_code" xlink:type="simple">UAAM</named-content>); Newton Co.: Buffalo National River (<named-content xmlns:xlink="http://www.w3.org/1999/xlink" content-type="dwc:verbatimCoordinates" xlink:type="simple"><named-content content-type="geo-json" specific-use="{&#34;type&#34;:&#34;Point&#34;,&#34;coordinates&#34;:[-93.340100,36.038900]}" id="NCID0EM6BI" xlink:type="simple">36.0389, -93.3401</named-content></named-content>), M.J. Skvarla, Apr 30 2013, litter in blueberry (1, <named-content xmlns:xlink="http://www.w3.org/1999/xlink" content-type="dwc:institutional_code" xlink:type="simple">UAAM</named-content>); Newton Co.: Buffalo National River (<named-content xmlns:xlink="http://www.w3.org/1999/xlink" content-type="dwc:verbatimCoordinates" xlink:type="simple"><named-content content-type="geo-json" specific-use="{&#34;type&#34;:&#34;Point&#34;,&#34;coordinates&#34;:[-93.340800,36.038900]}" id="NCID0EZ6BI" xlink:type="simple">36.0389, -93.3408</named-content></named-content>), M.J. Skvarla, Aug 16 2013, litter (1, <named-content xmlns:xlink="http://www.w3.org/1999/xlink" content-type="dwc:institutional_code" xlink:type="simple">UAAM</named-content>); Newton Co.: Buffalo National River (<named-content xmlns:xlink="http://www.w3.org/1999/xlink" content-type="dwc:verbatimCoordinates" xlink:type="simple"><named-content content-type="geo-json" specific-use="{&#34;type&#34;:&#34;Point&#34;,&#34;coordinates&#34;:[-93.340000,36.038900]}" id="NCID0EGACI" xlink:type="simple">36.0389, -93.34</named-content></named-content>), M.J. Skvarla, Aug 28 2013, pitfall (1, <named-content xmlns:xlink="http://www.w3.org/1999/xlink" content-type="dwc:institutional_code" xlink:type="simple">UAAM</named-content>); Newton Co.: Buffalo National River (<named-content xmlns:xlink="http://www.w3.org/1999/xlink" content-type="dwc:verbatimCoordinates" xlink:type="simple"><named-content content-type="geo-json" specific-use="{&#34;type&#34;:&#34;Point&#34;,&#34;coordinates&#34;:[-93.340800,36.038900]}" id="NCID0ETACI" xlink:type="simple">36.0389, -93.3408</named-content></named-content>)<!--PageBreak-->, M.J. Skvarla, Jul 17 2013, litter under low bush (1, <named-content xmlns:xlink="http://www.w3.org/1999/xlink" content-type="dwc:institutional_code" xlink:type="simple">UAAM</named-content>); Newton Co.: Buffalo National River (<named-content xmlns:xlink="http://www.w3.org/1999/xlink" content-type="dwc:verbatimCoordinates" xlink:type="simple"><named-content content-type="geo-json" specific-use="{&#34;type&#34;:&#34;Point&#34;,&#34;coordinates&#34;:[-93.340300,36.038900]}" id="NCID0ECBCI" xlink:type="simple">36.0389, -93.3403</named-content></named-content>), M.J. Skvarla, Sep 25 2013, thick litter in flats (1, <named-content xmlns:xlink="http://www.w3.org/1999/xlink" content-type="dwc:institutional_code" xlink:type="simple">UAAM</named-content>); Newton Co.: Buffalo National River (<named-content xmlns:xlink="http://www.w3.org/1999/xlink" content-type="dwc:verbatimCoordinates" xlink:type="simple"><named-content content-type="geo-json" specific-use="{&#34;type&#34;:&#34;Point&#34;,&#34;coordinates&#34;:[-93.341100,36.039200]}" id="NCID0EPBCI" xlink:type="simple">36.0392, -93.3411</named-content></named-content>), M.J. Skvarla, Jul 17 2013, litter in low bushes (1, <named-content xmlns:xlink="http://www.w3.org/1999/xlink" content-type="dwc:institutional_code" xlink:type="simple">UAAM</named-content>); Newton Co.: Buffalo National River (<named-content xmlns:xlink="http://www.w3.org/1999/xlink" content-type="dwc:verbatimCoordinates" xlink:type="simple"><named-content content-type="geo-json" specific-use="{&#34;type&#34;:&#34;Point&#34;,&#34;coordinates&#34;:[-93.340100,36.039400]}" id="NCID0E3BCI" xlink:type="simple">36.0394, -93.3401</named-content></named-content>), M.J. Skvarla, Aug 16 2013, litter (1, <named-content xmlns:xlink="http://www.w3.org/1999/xlink" content-type="dwc:institutional_code" xlink:type="simple">UAAM</named-content>); Perry Co.: Cedar Creek Gorge, ca. 19.3 km. W. Oppelo (<named-content xmlns:xlink="http://www.w3.org/1999/xlink" content-type="dwc:verbatimCoordinates" xlink:type="simple"><named-content content-type="geo-json" specific-use="{&#34;type&#34;:&#34;Point&#34;,&#34;coordinates&#34;:[-92.940000,35.120000]}" id="NCID0EJCCI" xlink:type="simple">35.12, -92.94</named-content></named-content>), E.G. Riley, 14–16.Oct 1999, berlese forest litter (5, <abbrev xmlns:xlink="http://www.w3.org/1999/xlink" content-type="institution" xlink:title="Edward G. Riley Insect Collection, College Station, Texas, U.S.A." id="ABBRID0EOCCI" xlink:type="simple">EGRC</abbrev>); Polk Co.: Bard Springs Recreation Area (34.4, -94), C.E. Carlton &amp; H.W. Robison, Apr 24 1992, deciduous litter (1, <named-content xmlns:xlink="http://www.w3.org/1999/xlink" content-type="dwc:institutional_code" xlink:type="simple">UAAM</named-content>); Polk Co.: Bard Springs Recreation Area (34.4, -94), C.E. Carlton &amp; H.W. Robison, Jun 6 1992, deciduous litter (1, <named-content xmlns:xlink="http://www.w3.org/1999/xlink" content-type="dwc:institutional_code" xlink:type="simple">UAAM</named-content>); Polk Co.: Rich Mt., Eagleton Overlook (<named-content xmlns:xlink="http://www.w3.org/1999/xlink" content-type="dwc:verbatimCoordinates" xlink:type="simple"><named-content content-type="geo-json" specific-use="{&#34;type&#34;:&#34;Point&#34;,&#34;coordinates&#34;:[-94.300000,34.600000]}" id="NCID0EADCI" xlink:type="simple">34.6, -94.3</named-content></named-content>), C.E. Carlton &amp; H.W. Robison, Nov 29 1991, deciduous litter (1, <named-content xmlns:xlink="http://www.w3.org/1999/xlink" content-type="dwc:institutional_code" xlink:type="simple">UAAM</named-content>); Polk Co.: Rich Mt., intersec 272-88 (<named-content xmlns:xlink="http://www.w3.org/1999/xlink" content-type="dwc:verbatimCoordinates" xlink:type="simple"><named-content content-type="geo-json" specific-use="{&#34;type&#34;:&#34;Point&#34;,&#34;coordinates&#34;:[-94.360000,34.680000]}" id="NCID0ENDCI" xlink:type="simple">34.68, -94.36</named-content></named-content>), C.E. Carlton &amp; H.W. Robison, Apr 3 1992, deciduous litter (1, <named-content xmlns:xlink="http://www.w3.org/1999/xlink" content-type="dwc:institutional_code" xlink:type="simple">UAAM</named-content>); Polk Co.: Rich Mt., intersec 272-88 (<named-content xmlns:xlink="http://www.w3.org/1999/xlink" content-type="dwc:verbatimCoordinates" xlink:type="simple"><named-content content-type="geo-json" specific-use="{&#34;type&#34;:&#34;Point&#34;,&#34;coordinates&#34;:[-94.360000,34.680000]}" id="NCID0E1DCI" xlink:type="simple">34.68, -94.36</named-content></named-content>), C.E. Carlton &amp; H.W. Robison, Nov 16 1991, deciduous litter (1, <named-content xmlns:xlink="http://www.w3.org/1999/xlink" content-type="dwc:institutional_code" xlink:type="simple">UAAM</named-content>); Polk Co.: Rich Mt., intersec 272-88 (<named-content xmlns:xlink="http://www.w3.org/1999/xlink" content-type="dwc:verbatimCoordinates" xlink:type="simple"><named-content content-type="geo-json" specific-use="{&#34;type&#34;:&#34;Point&#34;,&#34;coordinates&#34;:[-94.360000,34.680000]}" id="NCID0EHECI" xlink:type="simple">34.68, -94.36</named-content></named-content>), C.E. Carlton &amp; H.W. Robison, Oct 18 1991, deciduous litter (1, <named-content xmlns:xlink="http://www.w3.org/1999/xlink" content-type="dwc:institutional_code" xlink:type="simple">UAAM</named-content>); Polk Co.: Rich Mt., Ouachita Trail (<named-content xmlns:xlink="http://www.w3.org/1999/xlink" content-type="dwc:verbatimCoordinates" xlink:type="simple"><named-content content-type="geo-json" specific-use="{&#34;type&#34;:&#34;Point&#34;,&#34;coordinates&#34;:[-94.400000,34.700000]}" id="NCID0EUECI" xlink:type="simple">34.7, -94.4</named-content></named-content>), C.E. Carlton &amp; H.W. Robison, May 3 1992, deciduous litter (1, <named-content xmlns:xlink="http://www.w3.org/1999/xlink" content-type="dwc:institutional_code" xlink:type="simple">UAAM</named-content>); Polk Co.: Rocky, Talimena Drive (<named-content xmlns:xlink="http://www.w3.org/1999/xlink" content-type="dwc:verbatimCoordinates" xlink:type="simple"><named-content content-type="geo-json" specific-use="{&#34;type&#34;:&#34;Point&#34;,&#34;coordinates&#34;:[-94.276000,34.619000]}" id="NCID0EBFCI" xlink:type="simple">34.619, -94.276</named-content></named-content>), D. Beyers; M. Jenks, Apr 14 1984, hardwood berlese (2, <named-content xmlns:xlink="http://www.w3.org/1999/xlink" content-type="dwc:institutional_code" xlink:type="simple">CMNC</named-content>); Pope Co.: Mt. Nebo State Park, entrance area (<named-content xmlns:xlink="http://www.w3.org/1999/xlink" content-type="dwc:verbatimCoordinates" xlink:type="simple"><named-content content-type="geo-json" specific-use="{&#34;type&#34;:&#34;Point&#34;,&#34;coordinates&#34;:[-93.300000,35.200000]}" id="NCID0EOFCI" xlink:type="simple">35.2, -93.3</named-content></named-content>), C.E. Carlton &amp; R.A.B. Leschen, Apr 16 1989, hardwood berlese (1, <named-content xmlns:xlink="http://www.w3.org/1999/xlink" content-type="dwc:institutional_code" xlink:type="simple">UAAM</named-content>); Scott Co.: Dry Creek Wilderness Area (35, -93.7), C.E. Carlton &amp; H.W. Robison, Jan 19 1992, deciduous litter (1, <named-content xmlns:xlink="http://www.w3.org/1999/xlink" content-type="dwc:institutional_code" xlink:type="simple">UAAM</named-content>); Searcy Co.: Hwy 853.9 mi E County line (<named-content xmlns:xlink="http://www.w3.org/1999/xlink" content-type="dwc:verbatimCoordinates" xlink:type="simple"><named-content content-type="geo-json" specific-use="{&#34;type&#34;:&#34;Point&#34;,&#34;coordinates&#34;:[-92.870000,36.060000]}" id="NCID0EAGCI" xlink:type="simple">36.06, -92.87</named-content></named-content>), R. Chenowith, Mar 25 2977, (1, <named-content xmlns:xlink="http://www.w3.org/1999/xlink" content-type="dwc:institutional_code" xlink:type="simple">ASUIC</named-content>); Yell Co.: 6.44 km. S. Blue Mt. Lake (35, -93.7), R. Chenowith, Aug 16 1991, hardwood berlese (1, <named-content xmlns:xlink="http://www.w3.org/1999/xlink" content-type="dwc:institutional_code" xlink:type="simple">ASUIC</named-content>); Yell Co.: Dry Creek Wilderness Area (35, -93.7), C.E. Carlton &amp; H.W. Robison, Mar 6 1992, deciduous litter (1, <named-content xmlns:xlink="http://www.w3.org/1999/xlink" content-type="dwc:institutional_code" xlink:type="simple">UAAM</named-content>). <bold>GEORGIA</bold>: White Co.: (<named-content xmlns:xlink="http://www.w3.org/1999/xlink" content-type="dwc:verbatimCoordinates" xlink:type="simple"><named-content content-type="geo-json" specific-use="{&#34;type&#34;:&#34;Point&#34;,&#34;coordinates&#34;:[-83.700000,34.700000]}" id="NCID0EZGCI" xlink:type="simple">34.7, -83.7</named-content></named-content>), R. Morris II, Jun 19 1984, (1, <named-content xmlns:xlink="http://www.w3.org/1999/xlink" content-type="dwc:institutional_code" xlink:type="simple">FSCA</named-content>). <bold>ILLINOIS</bold>: Alexander Co.: Shawnee National Forest, nr. McClure (<named-content xmlns:xlink="http://www.w3.org/1999/xlink" content-type="dwc:verbatimCoordinates" xlink:type="simple"><named-content content-type="geo-json" specific-use="{&#34;type&#34;:&#34;Point&#34;,&#34;coordinates&#34;:[-89.342700,37.289400]}" id="NCID0EIHCI" xlink:type="simple">37.2894, -89.3427</named-content></named-content>), M.L. Ferro, May 17 2016, sifted forest litter (2, <named-content xmlns:xlink="http://www.w3.org/1999/xlink" content-type="dwc:institutional_code" xlink:type="simple">CUAC</named-content>), DNA extract SSM504; Pope Co.: Shawnee National Forest. Dixon Springs Agricultural Centre (<named-content xmlns:xlink="http://www.w3.org/1999/xlink" content-type="dwc:verbatimCoordinates" xlink:type="simple"><named-content content-type="geo-json" specific-use="{&#34;type&#34;:&#34;Point&#34;,&#34;coordinates&#34;:[-88.667000,37.434000]}" id="NCID0EVHCI" xlink:type="simple">37.434, -88.667</named-content></named-content>), I. Askevold, Jun 4 1983, (1, <named-content xmlns:xlink="http://www.w3.org/1999/xlink" content-type="dwc:institutional_code" xlink:type="simple">CMNC</named-content>); Union Co.: Cobden (<named-content xmlns:xlink="http://www.w3.org/1999/xlink" content-type="dwc:verbatimCoordinates" xlink:type="simple"><named-content content-type="geo-json" specific-use="{&#34;type&#34;:&#34;Point&#34;,&#34;coordinates&#34;:[-89.260000,37.520000]}" id="NCID0ECICI" xlink:type="simple">37.52, -89.26</named-content></named-content>), H.S. Dybas, 23 Aug 1960, litter (1, <abbrev xmlns:xlink="http://www.w3.org/1999/xlink" content-type="institution" xlink:title="Charles W. O’Brien Insect Collection, Green Valley, Arizona, U.S.A." id="ABBRID0EHICI" xlink:type="simple">CWOB</abbrev>); Union Co.: Dongola (<named-content xmlns:xlink="http://www.w3.org/1999/xlink" content-type="dwc:verbatimCoordinates" xlink:type="simple"><named-content content-type="geo-json" specific-use="{&#34;type&#34;:&#34;Point&#34;,&#34;coordinates&#34;:[-89.170000,37.360000]}" id="NCID0EPICI" xlink:type="simple">37.36, -89.17</named-content></named-content>), D. Dillo, 15 Aug 1968, litter (1, <abbrev xmlns:xlink="http://www.w3.org/1999/xlink" content-type="institution" xlink:title="Charles W. O’Brien Insect Collection, Green Valley, Arizona, U.S.A." id="ABBRID0EUICI" xlink:type="simple">CWOB</abbrev>); Union Co.: Pine Hills Field Station (<named-content xmlns:xlink="http://www.w3.org/1999/xlink" content-type="dwc:verbatimCoordinates" xlink:type="simple"><named-content content-type="geo-json" specific-use="{&#34;type&#34;:&#34;Point&#34;,&#34;coordinates&#34;:[-89.430000,37.550000]}" id="NCID0E3ICI" xlink:type="simple">37.55, -89.43</named-content></named-content>), J.M. Campbell, 15–22 May 1967 (10, <named-content xmlns:xlink="http://www.w3.org/1999/xlink" content-type="dwc:institutional_code" xlink:type="simple">CNCI</named-content>). <bold>INDIANA</bold>: Crawford Co.: Hemlock Cliffs Trail (<named-content xmlns:xlink="http://www.w3.org/1999/xlink" content-type="dwc:verbatimCoordinates" xlink:type="simple"><named-content content-type="geo-json" specific-use="{&#34;type&#34;:&#34;Point&#34;,&#34;coordinates&#34;:[-86.539300,38.278500]}" id="NCID0ELJCI" xlink:type="simple">38.2785, -86.5393</named-content></named-content>), R.S. Anderson, Sep 30 2017, mixed hardwood litter (1, <named-content xmlns:xlink="http://www.w3.org/1999/xlink" content-type="dwc:institutional_code" xlink:type="simple">CUAC</named-content>), DNA extract MSC2479-2480, 2487-2488; Floyd Co.: rest stop nr. Georgetown (<named-content xmlns:xlink="http://www.w3.org/1999/xlink" content-type="dwc:verbatimCoordinates" xlink:type="simple"><named-content content-type="geo-json" specific-use="{&#34;type&#34;:&#34;Point&#34;,&#34;coordinates&#34;:[-85.962600,38.277500]}" id="NCID0EYJCI" xlink:type="simple">38.2775, -85.9626</named-content></named-content>), M.L. Ferro, May 13 2016, sifted forest litter (2, <named-content xmlns:xlink="http://www.w3.org/1999/xlink" content-type="dwc:institutional_code" xlink:type="simple">CUAC</named-content>), DNA extract SSM511; Orange Co.: Pioneer Mothers Memorial Forest (<named-content xmlns:xlink="http://www.w3.org/1999/xlink" content-type="dwc:verbatimCoordinates" xlink:type="simple"><named-content content-type="geo-json" specific-use="{&#34;type&#34;:&#34;Point&#34;,&#34;coordinates&#34;:[-86.456800,38.535600]}" id="NCID0EFKCI" xlink:type="simple">38.5356, -86.4568</named-content></named-content>), R.S. Anderson, Sep 30 2017, mixed hardwood litter (1, <named-content xmlns:xlink="http://www.w3.org/1999/xlink" content-type="dwc:institutional_code" xlink:type="simple">CUAC</named-content>), DNA extract MSC2477-2478, 2485-2486; Tippecanoe Co.: (<named-content xmlns:xlink="http://www.w3.org/1999/xlink" content-type="dwc:verbatimCoordinates" xlink:type="simple"><named-content content-type="geo-json" specific-use="{&#34;type&#34;:&#34;Point&#34;,&#34;coordinates&#34;:[-86.900000,40.400000]}" id="NCID0ESKCI" xlink:type="simple">40.4, -86.9</named-content></named-content>), K. Schnepp, Mar 22 2009, leaf litter (1, <abbrev xmlns:xlink="http://www.w3.org/1999/xlink" content-type="institution" xlink:title="Kyle Schnepp Collection, Gainesville, Florida, U.S.A." id="ABBRID0EXKCI" xlink:type="simple">KSC</abbrev>), MSC2514. <bold>KENTUCKY</bold>: Bull Co.: Bernheim Forest, Clermont (<named-content xmlns:xlink="http://www.w3.org/1999/xlink" content-type="dwc:verbatimCoordinates" xlink:type="simple"><named-content content-type="geo-json" specific-use="{&#34;type&#34;:&#34;Point&#34;,&#34;coordinates&#34;:[-85.600000,37.900000]}" id="NCID0EBLCI" xlink:type="simple">37.9, -85.6</named-content></named-content>), R.M. Reeves, Dec 7 1988, box elder leaf litter (1, <named-content xmlns:xlink="http://www.w3.org/1999/xlink" content-type="dwc:institutional_code" xlink:type="simple">ASUIC</named-content>); Christian Co.: 8.05 km. W. Hopkinsville (36.86. -87.41), J.M. Campbell, 22 Sep 1967 (5, <named-content xmlns:xlink="http://www.w3.org/1999/xlink" content-type="dwc:institutional_code" xlink:type="simple">CNCI</named-content>); Edmonson Co.: Mammoth Cave National Park, Cabin Woods <!--PageBreak-->(<named-content xmlns:xlink="http://www.w3.org/1999/xlink" content-type="dwc:verbatimCoordinates" xlink:type="simple"><named-content content-type="geo-json" specific-use="{&#34;type&#34;:&#34;Point&#34;,&#34;coordinates&#34;:[-86.100000,37.200000]}" id="NCID0EVLCI" xlink:type="simple">37.20, -86.10</named-content></named-content>), W. Suter, 24 Mar 1973, litter (1, <abbrev xmlns:xlink="http://www.w3.org/1999/xlink" content-type="institution" xlink:title="Charles W. O’Brien Insect Collection, Green Valley, Arizona, U.S.A." id="ABBRID0E1LCI" xlink:type="simple">CWOB</abbrev>); Laurel Co.: 24.14 km. W. London (<named-content xmlns:xlink="http://www.w3.org/1999/xlink" content-type="dwc:verbatimCoordinates" xlink:type="simple"><named-content content-type="geo-json" specific-use="{&#34;type&#34;:&#34;Point&#34;,&#34;coordinates&#34;:[-84.350000,37.161000]}" id="NCID0ECMCI" xlink:type="simple">37.161, -84.35</named-content></named-content>), S. Marshall, Jun 4–30 1984, (2, <named-content xmlns:xlink="http://www.w3.org/1999/xlink" content-type="dwc:institutional_code" xlink:type="simple">CMNC</named-content>); Lee Co.: Hwy. 11 2 km S. Zoe (<named-content xmlns:xlink="http://www.w3.org/1999/xlink" content-type="dwc:verbatimCoordinates" xlink:type="simple"><named-content content-type="geo-json" specific-use="{&#34;type&#34;:&#34;Point&#34;,&#34;coordinates&#34;:[-83.696600,37.660700]}" id="NCID0EPMCI" xlink:type="simple">37.6607, -83.6966</named-content></named-content>), M.L. Ferro, May 11 2016, sifted forest litter (1, <named-content xmlns:xlink="http://www.w3.org/1999/xlink" content-type="dwc:institutional_code" xlink:type="simple">CUAC</named-content>), DNA extract SSM508; Whitley Co.: I-75 Welcome Center (<named-content xmlns:xlink="http://www.w3.org/1999/xlink" content-type="dwc:verbatimCoordinates" xlink:type="simple"><named-content content-type="geo-json" specific-use="{&#34;type&#34;:&#34;Point&#34;,&#34;coordinates&#34;:[-84.104700,36.614400]}" id="NCID0E3MCI" xlink:type="simple">36.6144, -84.1047</named-content></named-content>), M.L. Ferro, May 11 2016, forest litter (1, <named-content xmlns:xlink="http://www.w3.org/1999/xlink" content-type="dwc:institutional_code" xlink:type="simple">CUAC</named-content>), DNA extract SSM509. <bold>LOUISIANA</bold>: West Feliciana Parish: St. Francisville (<named-content xmlns:xlink="http://www.w3.org/1999/xlink" content-type="dwc:verbatimCoordinates" xlink:type="simple"><named-content content-type="geo-json" specific-use="{&#34;type&#34;:&#34;Point&#34;,&#34;coordinates&#34;:[-91.390000,30.760000]}" id="NCID0ELNCI" xlink:type="simple">30.76, -91.39</named-content></named-content>), S. McGlynn, Feb 9 1999, beech/magnolia litter near lake (1, <named-content xmlns:xlink="http://www.w3.org/1999/xlink" content-type="dwc:institutional_code" xlink:type="simple">ASUIC</named-content>). <bold>MISSISSIPPI</bold>: Warren Co.: Vicksburg (<named-content xmlns:xlink="http://www.w3.org/1999/xlink" content-type="dwc:verbatimCoordinates" xlink:type="simple"><named-content content-type="geo-json" specific-use="{&#34;type&#34;:&#34;Point&#34;,&#34;coordinates&#34;:[-90.800000,32.300000]}" id="NCID0E1NCI" xlink:type="simple">32.3, -90.8</named-content></named-content>), C.W. O’Brien &amp; P.W. Kovarik, Apr 24 1996, beech/magnolia berlese (1, <named-content xmlns:xlink="http://www.w3.org/1999/xlink" content-type="dwc:institutional_code" xlink:type="simple">ASUIC</named-content>); Winston Co.: Legion State Park (<named-content xmlns:xlink="http://www.w3.org/1999/xlink" content-type="dwc:verbatimCoordinates" xlink:type="simple"><named-content content-type="geo-json" specific-use="{&#34;type&#34;:&#34;Point&#34;,&#34;coordinates&#34;:[-89.045000,33.155000]}" id="NCID0EHOCI" xlink:type="simple">33.155, -89.045</named-content></named-content>), J.A. MacGown; J.G. Hill, Aug 4 2006, berlese litter (2, <abbrev xmlns:xlink="http://www.w3.org/1999/xlink" content-type="institution" xlink:title="Mississippi State Entomology Museum, Mississippi, Mississippi, U.S.A." id="ABBRID0EMOCI" xlink:type="simple">MEM</abbrev>). <bold>NORTH CAROLINA</bold>: Buncombe Co.: Big Butt Trail (<named-content xmlns:xlink="http://www.w3.org/1999/xlink" content-type="dwc:verbatimCoordinates" xlink:type="simple"><named-content content-type="geo-json" specific-use="{&#34;type&#34;:&#34;Point&#34;,&#34;coordinates&#34;:[-82.340100,35.801740]}" id="NCID0EWOCI" xlink:type="simple">35.80174, -82.3401</named-content></named-content>), S.S. Myers, Jul 26 2015, sifted litter (1, <named-content xmlns:xlink="http://www.w3.org/1999/xlink" content-type="dwc:institutional_code" xlink:type="simple">CUAC</named-content>), DNA extract SSM326; Graham Co.: Joyce Kilmer Memorial Forest (<named-content xmlns:xlink="http://www.w3.org/1999/xlink" content-type="dwc:verbatimCoordinates" xlink:type="simple"><named-content content-type="geo-json" specific-use="{&#34;type&#34;:&#34;Point&#34;,&#34;coordinates&#34;:[-83.966000,35.344100]}" id="NCID0EDPCI" xlink:type="simple">35.3441, -83.966</named-content></named-content>), M.S. Caterino &amp; S.S. Myers, Jun 24 2015, sifted litter (1, <named-content xmlns:xlink="http://www.w3.org/1999/xlink" content-type="dwc:institutional_code" xlink:type="simple">CUAC</named-content>), DNA extract SSM018; Jackson Co.: Balsam Mountain Preserve (<named-content xmlns:xlink="http://www.w3.org/1999/xlink" content-type="dwc:verbatimCoordinates" xlink:type="simple"><named-content content-type="geo-json" specific-use="{&#34;type&#34;:&#34;Point&#34;,&#34;coordinates&#34;:[-83.106200,35.365300]}" id="NCID0EQPCI" xlink:type="simple">35.3653, -83.1062</named-content></named-content>), S.S. Myers, Jun 17 2015, sifted litter (1, <named-content xmlns:xlink="http://www.w3.org/1999/xlink" content-type="dwc:institutional_code" xlink:type="simple">CUAC</named-content>), DNA extract SSM222; Jackson Co.: Balsam Mountain Preserve (<named-content xmlns:xlink="http://www.w3.org/1999/xlink" content-type="dwc:verbatimCoordinates" xlink:type="simple"><named-content content-type="geo-json" specific-use="{&#34;type&#34;:&#34;Point&#34;,&#34;coordinates&#34;:[-83.103600,35.368100]}" id="NCID0E4PCI" xlink:type="simple">35.3681, -83.1036</named-content></named-content>), S.S. Myers, Jun 17 2015, sifted litter (1, <named-content xmlns:xlink="http://www.w3.org/1999/xlink" content-type="dwc:institutional_code" xlink:type="simple">CUAC</named-content>), DNA extract SSM388; Jackson Co.: Balsam Mountain Preserve (35.3691, 83.1191), S.S. Myers, Jun 15 2015, sifted litter (1, <named-content xmlns:xlink="http://www.w3.org/1999/xlink" content-type="dwc:institutional_code" xlink:type="simple">CUAC</named-content>), DNA extract SSM547; Jackson Co.: Balsam Mountain Preserve (<named-content xmlns:xlink="http://www.w3.org/1999/xlink" content-type="dwc:verbatimCoordinates" xlink:type="simple"><named-content content-type="geo-json" specific-use="{&#34;type&#34;:&#34;Point&#34;,&#34;coordinates&#34;:[-83.121200,35.369900]}" id="NCID0EPQCI" xlink:type="simple">35.3699, -83.1212</named-content></named-content>), S.S. Myers, Jun 15 2015, sifted litter (1, <named-content xmlns:xlink="http://www.w3.org/1999/xlink" content-type="dwc:institutional_code" xlink:type="simple">CUAC</named-content>), DNA extract SSM546; Jackson Co.: Balsam Mountain Preserve (<named-content xmlns:xlink="http://www.w3.org/1999/xlink" content-type="dwc:verbatimCoordinates" xlink:type="simple"><named-content content-type="geo-json" specific-use="{&#34;type&#34;:&#34;Point&#34;,&#34;coordinates&#34;:[-83.121600,35.370000]}" id="NCID0E3QCI" xlink:type="simple">35.37, -83.1216</named-content></named-content>), S.S. Myers, Jun 15 2015, sifted litter (1, <named-content xmlns:xlink="http://www.w3.org/1999/xlink" content-type="dwc:institutional_code" xlink:type="simple">CUAC</named-content>), DNA extract SSM545; Jackson Co.: Balsam Mountain Preserve (<named-content xmlns:xlink="http://www.w3.org/1999/xlink" content-type="dwc:verbatimCoordinates" xlink:type="simple"><named-content content-type="geo-json" specific-use="{&#34;type&#34;:&#34;Point&#34;,&#34;coordinates&#34;:[-83.099800,35.372000]}" id="NCID0EJRCI" xlink:type="simple">35.372, -83.0998</named-content></named-content>), S.S. Myers, Jun 17 2015, sifted litter (3, <named-content xmlns:xlink="http://www.w3.org/1999/xlink" content-type="dwc:institutional_code" xlink:type="simple">CUAC</named-content>), DNA extract SSM387; Jackson Co.: Balsam Mountain Preserve (<named-content xmlns:xlink="http://www.w3.org/1999/xlink" content-type="dwc:verbatimCoordinates" xlink:type="simple"><named-content content-type="geo-json" specific-use="{&#34;type&#34;:&#34;Point&#34;,&#34;coordinates&#34;:[-83.109100,35.391600]}" id="NCID0EWRCI" xlink:type="simple">35.3916, -83.1091</named-content></named-content>), S.S. Myers, Jun 17 2015, sifted litter (1, <named-content xmlns:xlink="http://www.w3.org/1999/xlink" content-type="dwc:institutional_code" xlink:type="simple">CUAC</named-content>), DNA extract SSM355; Jackson Co.: Balsam Mountain Preserve (<named-content xmlns:xlink="http://www.w3.org/1999/xlink" content-type="dwc:verbatimCoordinates" xlink:type="simple"><named-content content-type="geo-json" specific-use="{&#34;type&#34;:&#34;Point&#34;,&#34;coordinates&#34;:[-83.108800,35.398000]}" id="NCID0EDSCI" xlink:type="simple">35.398, -83.1088</named-content></named-content>), S.S. Myers, Jun 17 2015, sifted litter (2, <named-content xmlns:xlink="http://www.w3.org/1999/xlink" content-type="dwc:institutional_code" xlink:type="simple">CUAC</named-content>), DNA extract SSM225; Jackson Co.: Balsam Mountain Preserve (<named-content xmlns:xlink="http://www.w3.org/1999/xlink" content-type="dwc:verbatimCoordinates" xlink:type="simple"><named-content content-type="geo-json" specific-use="{&#34;type&#34;:&#34;Point&#34;,&#34;coordinates&#34;:[-83.104900,35.402500]}" id="NCID0EQSCI" xlink:type="simple">35.4025, -83.1049</named-content></named-content>), S.S. Myers, Jun 17 2015, sifted litter (2, <named-content xmlns:xlink="http://www.w3.org/1999/xlink" content-type="dwc:institutional_code" xlink:type="simple">CUAC</named-content>), DNA extract SSM228; Macon Co.: Coweeta Hydrological Station, Shope Fork Rd. (<named-content xmlns:xlink="http://www.w3.org/1999/xlink" content-type="dwc:verbatimCoordinates" xlink:type="simple"><named-content content-type="geo-json" specific-use="{&#34;type&#34;:&#34;Point&#34;,&#34;coordinates&#34;:[-83.500000,35.100000]}" id="NCID0E4SCI" xlink:type="simple">35.1, -83.5</named-content></named-content>), D.S. Chandler, May 30 1983, oak and ash litter (1, <named-content xmlns:xlink="http://www.w3.org/1999/xlink" content-type="dwc:institutional_code" xlink:type="simple">ASUIC</named-content>); Macon Co.: Jones Gap (<named-content xmlns:xlink="http://www.w3.org/1999/xlink" content-type="dwc:verbatimCoordinates" xlink:type="simple"><named-content content-type="geo-json" specific-use="{&#34;type&#34;:&#34;Point&#34;,&#34;coordinates&#34;:[-83.292300,35.078500]}" id="NCID0EKTCI" xlink:type="simple">35.0785, -83.2923</named-content></named-content>), S.S. Myers, Jul 22 2015, sifted litter (1, <named-content xmlns:xlink="http://www.w3.org/1999/xlink" content-type="dwc:institutional_code" xlink:type="simple">CUAC</named-content>), DNA extract SSM178; McDowell Co.: Blue Ridge Parkway, mile 320 (<named-content xmlns:xlink="http://www.w3.org/1999/xlink" content-type="dwc:verbatimCoordinates" xlink:type="simple"><named-content content-type="geo-json" specific-use="{&#34;type&#34;:&#34;Point&#34;,&#34;coordinates&#34;:[-81.960000,35.940000]}" id="NCID0EXTCI" xlink:type="simple">35.94, -81.96</named-content></named-content>), Q. Wheeler, Aug 4 1981, leaf litter (1, <named-content xmlns:xlink="http://www.w3.org/1999/xlink" content-type="dwc:institutional_code" xlink:type="simple">ASUIC</named-content>); Swain Co.: Miller cove, Appalachian Trail (<named-content xmlns:xlink="http://www.w3.org/1999/xlink" content-type="dwc:verbatimCoordinates" xlink:type="simple"><named-content content-type="geo-json" specific-use="{&#34;type&#34;:&#34;Point&#34;,&#34;coordinates&#34;:[-83.602100,35.336700]}" id="NCID0EEUCI" xlink:type="simple">35.3367, -83.6021</named-content></named-content>), S.S. Myers, Jul 20 2015, sifted litter (2, <named-content xmlns:xlink="http://www.w3.org/1999/xlink" content-type="dwc:institutional_code" xlink:type="simple">CUAC</named-content>), DNA extract SSM351; Transylvania Co.: 1.6 km. S. Rosman (<named-content xmlns:xlink="http://www.w3.org/1999/xlink" content-type="dwc:verbatimCoordinates" xlink:type="simple"><named-content content-type="geo-json" specific-use="{&#34;type&#34;:&#34;Point&#34;,&#34;coordinates&#34;:[-82.820000,35.140000]}" id="NCID0ERUCI" xlink:type="simple">35.14, -82.82</named-content></named-content>), J. Cornell, 26 Apr 1988, litter (1, <abbrev xmlns:xlink="http://www.w3.org/1999/xlink" content-type="institution" xlink:title="Charles W. O’Brien Insect Collection, Green Valley, Arizona, U.S.A." id="ABBRID0EWUCI" xlink:type="simple">CWOB</abbrev>); Co.: Great Smoky Mountains National Park, Chestnut Branch Trail (<named-content xmlns:xlink="http://www.w3.org/1999/xlink" content-type="dwc:verbatimCoordinates" xlink:type="simple"><named-content content-type="geo-json" specific-use="{&#34;type&#34;:&#34;Point&#34;,&#34;coordinates&#34;:[-83.123000,35.760000]}" id="NCID0E5UCI" xlink:type="simple">35.76, -83.123</named-content></named-content>), A. Tishechkin, Aug 1 2001, forest leaf litter (3, <named-content xmlns:xlink="http://www.w3.org/1999/xlink" content-type="dwc:institutional_code" xlink:type="simple">CMNC</named-content>). <bold>OHIO</bold>: Adams Co.: 1 mi W Lynch (<named-content xmlns:xlink="http://www.w3.org/1999/xlink" content-type="dwc:verbatimCoordinates" xlink:type="simple"><named-content content-type="geo-json" specific-use="{&#34;type&#34;:&#34;Point&#34;,&#34;coordinates&#34;:[-83.400000,38.800000]}" id="NCID0ENVCI" xlink:type="simple">38.8, -83.4</named-content></named-content>), L.E. Watrous, Sep 3 1978, litter rotten log (3, <named-content xmlns:xlink="http://www.w3.org/1999/xlink" content-type="dwc:institutional_code" xlink:type="simple">ASUIC</named-content>); Hocking Co.: 11.26 km. S. Lancaster (<named-content xmlns:xlink="http://www.w3.org/1999/xlink" content-type="dwc:verbatimCoordinates" xlink:type="simple"><named-content content-type="geo-json" specific-use="{&#34;type&#34;:&#34;Point&#34;,&#34;coordinates&#34;:[-82.600000,39.670000]}" id="NCID0E1VCI" xlink:type="simple">39.67, -82.60</named-content></named-content>), L.E. Watrous, 4 Jun 1977, litter around swamp (1, <abbrev xmlns:xlink="http://www.w3.org/1999/xlink" content-type="institution" xlink:title="Charles W. O’Brien Insect Collection, Green Valley, Arizona, U.S.A." id="ABBRID0E6VCI" xlink:type="simple">CWOB</abbrev>); Lawrence Co.: Wayne National Forest, Sharps Creek, Bluegrass Trail (<named-content xmlns:xlink="http://www.w3.org/1999/xlink" content-type="dwc:verbatimCoordinates" xlink:type="simple"><named-content content-type="geo-json" specific-use="{&#34;type&#34;:&#34;Point&#34;,&#34;coordinates&#34;:[-82.560000,38.620000]}" id="NCID0EHWCI" xlink:type="simple">38.62, -82.56</named-content></named-content>), Jun 1 1995, pitfall (1, <named-content xmlns:xlink="http://www.w3.org/1999/xlink" content-type="dwc:institutional_code" xlink:type="simple">ASUIC</named-content>; 1, <abbrev xmlns:xlink="http://www.w3.org/1999/xlink" content-type="institution" xlink:title="Charles W. O’Brien Insect Collection, Green Valley, Arizona, U.S.A." id="ABBRID0ERWCI" xlink:type="simple">CWOB</abbrev>); Preble Co.: Hueston Woods State Park (<named-content xmlns:xlink="http://www.w3.org/1999/xlink" content-type="dwc:verbatimCoordinates" xlink:type="simple"><named-content content-type="geo-json" specific-use="{&#34;type&#34;:&#34;Point&#34;,&#34;coordinates&#34;:[-88.209000,35.814000]}" id="NCID0EZWCI" xlink:type="simple">35.814, -88.209</named-content></named-content>), P. Kovarik, May 19 1990, (1, <named-content xmlns:xlink="http://www.w3.org/1999/xlink" content-type="dwc:institutional_code" xlink:type="simple">CMNC</named-content>); Ross Co.: Scioto State Park (<named-content xmlns:xlink="http://www.w3.org/1999/xlink" content-type="dwc:verbatimCoordinates" xlink:type="simple"><named-content content-type="geo-json" specific-use="{&#34;type&#34;:&#34;Point&#34;,&#34;coordinates&#34;:[-82.950000,39.230000]}" id="NCID0EGXCI" xlink:type="simple">39.23, -82.95</named-content></named-content>), L.E. Watrous, Sep 4 1978, leaf litter (1, <named-content xmlns:xlink="http://www.w3.org/1999/xlink" content-type="dwc:institutional_code" xlink:type="simple">ASUIC</named-content>); Ross Co.: Scioto Trail State Park (<named-content xmlns:xlink="http://www.w3.org/1999/xlink" content-type="dwc:verbatimCoordinates" xlink:type="simple"><named-content content-type="geo-json" specific-use="{&#34;type&#34;:&#34;Point&#34;,&#34;coordinates&#34;:[-82.956000,39.230000]}" id="NCID0ETXCI" xlink:type="simple">39.23, -82.956</named-content></named-content>), P. <!--PageBreak-->Kovarik, Apr 17 1989, (1, <named-content xmlns:xlink="http://www.w3.org/1999/xlink" content-type="dwc:institutional_code" xlink:type="simple">CMNC</named-content>); Scioto Co.: Shawnee State Forest, 12.87 km. W. Portsmouth (<named-content xmlns:xlink="http://www.w3.org/1999/xlink" content-type="dwc:verbatimCoordinates" xlink:type="simple"><named-content content-type="geo-json" specific-use="{&#34;type&#34;:&#34;Point&#34;,&#34;coordinates&#34;:[-83.150000,38.710000]}" id="NCID0ECYCI" xlink:type="simple">38.71, -83.15</named-content></named-content>), P. Kovarik, Apr 22 1989, (9, <named-content xmlns:xlink="http://www.w3.org/1999/xlink" content-type="dwc:institutional_code" xlink:type="simple">CMNC</named-content>); Vinton Co.: 8.05 km. N. Ratcliffburg (<named-content xmlns:xlink="http://www.w3.org/1999/xlink" content-type="dwc:verbatimCoordinates" xlink:type="simple"><named-content content-type="geo-json" specific-use="{&#34;type&#34;:&#34;Point&#34;,&#34;coordinates&#34;:[-82.680000,39.280000]}" id="NCID0EPYCI" xlink:type="simple">39.28, -82.68</named-content></named-content>), L.E. Watrous, 15 May 1977, litter along stream (2, <abbrev xmlns:xlink="http://www.w3.org/1999/xlink" content-type="institution" xlink:title="Charles W. O’Brien Insect Collection, Green Valley, Arizona, U.S.A." id="ABBRID0EUYCI" xlink:type="simple">CWOB</abbrev>); Warren Co.: Caesar Creek State Park (<named-content xmlns:xlink="http://www.w3.org/1999/xlink" content-type="dwc:verbatimCoordinates" xlink:type="simple"><named-content content-type="geo-json" specific-use="{&#34;type&#34;:&#34;Point&#34;,&#34;coordinates&#34;:[-84.025000,39.519000]}" id="NCID0E3YCI" xlink:type="simple">39.519, -84.025</named-content></named-content>), P. Kovarik, May 19 1990, (4, <named-content xmlns:xlink="http://www.w3.org/1999/xlink" content-type="dwc:institutional_code" xlink:type="simple">CMNC</named-content>). <bold>PENNSYLVANIA</bold>: Huntingdon Co.: Rothrock State Forest, Seeger Natural Area (<named-content xmlns:xlink="http://www.w3.org/1999/xlink" content-type="dwc:verbatimCoordinates" xlink:type="simple"><named-content content-type="geo-json" specific-use="{&#34;type&#34;:&#34;Point&#34;,&#34;coordinates&#34;:[-77.760000,40.690000]}" id="NCID0ELZCI" xlink:type="simple">40.69, -77.76</named-content></named-content>), D.S. Chandler, May 30 1985, mixed leaf litter (1, <named-content xmlns:xlink="http://www.w3.org/1999/xlink" content-type="dwc:institutional_code" xlink:type="simple">ASUIC</named-content>); Somerset Co.: 1.6 km. S. Kantner (<named-content xmlns:xlink="http://www.w3.org/1999/xlink" content-type="dwc:verbatimCoordinates" xlink:type="simple"><named-content content-type="geo-json" specific-use="{&#34;type&#34;:&#34;Point&#34;,&#34;coordinates&#34;:[-78.940000,40.090000]}" id="NCID0EYZCI" xlink:type="simple">40.09, -78.94</named-content></named-content>), L.E. Watrous, 10 Jun 1976, litter (1, <abbrev xmlns:xlink="http://www.w3.org/1999/xlink" content-type="institution" xlink:title="Charles W. O’Brien Insect Collection, Green Valley, Arizona, U.S.A." id="ABBRID0E4ZCI" xlink:type="simple">CWOB</abbrev>); Westmoreland Co.: Chestnut Ridge (<named-content xmlns:xlink="http://www.w3.org/1999/xlink" content-type="dwc:verbatimCoordinates" xlink:type="simple"><named-content content-type="geo-json" specific-use="{&#34;type&#34;:&#34;Point&#34;,&#34;coordinates&#34;:[-79.400000,40.200000]}" id="NCID0EF1CI" xlink:type="simple">40.2, -79.4</named-content></named-content>), W. Suter, Sep 29 1978, litter at log (1, <named-content xmlns:xlink="http://www.w3.org/1999/xlink" content-type="dwc:institutional_code" xlink:type="simple">ASUIC</named-content>); Westmoreland Co.: Forbes State Forest, Laurel summit (<named-content xmlns:xlink="http://www.w3.org/1999/xlink" content-type="dwc:verbatimCoordinates" xlink:type="simple"><named-content content-type="geo-json" specific-use="{&#34;type&#34;:&#34;Point&#34;,&#34;coordinates&#34;:[-79.180000,40.120000]}" id="NCID0ES1CI" xlink:type="simple">40.12, -79.18</named-content></named-content>), D.S. Chandler, Jul 10 1984, oak litter (1, <named-content xmlns:xlink="http://www.w3.org/1999/xlink" content-type="dwc:institutional_code" xlink:type="simple">ASUIC</named-content>); Westmoreland Co.: Linn Run State Park, Adams Falls (<named-content xmlns:xlink="http://www.w3.org/1999/xlink" content-type="dwc:verbatimCoordinates" xlink:type="simple"><named-content content-type="geo-json" specific-use="{&#34;type&#34;:&#34;Point&#34;,&#34;coordinates&#34;:[-79.230000,40.170000]}" id="NCID0E61CI" xlink:type="simple">40.17, -79.23</named-content></named-content>), D.S. Chandler, Jul 11 1984, leaf litter at stream edge (1, <named-content xmlns:xlink="http://www.w3.org/1999/xlink" content-type="dwc:institutional_code" xlink:type="simple">ASUIC</named-content>); Westmoreland Co.: Linn Run State Park, Linn Run (<named-content xmlns:xlink="http://www.w3.org/1999/xlink" content-type="dwc:verbatimCoordinates" xlink:type="simple"><named-content content-type="geo-json" specific-use="{&#34;type&#34;:&#34;Point&#34;,&#34;coordinates&#34;:[-79.230000,40.170000]}" id="NCID0EM2CI" xlink:type="simple">40.17, -79.23</named-content></named-content>), D.S. Chandler, Jul 12 1984, leaf litter (1, <named-content xmlns:xlink="http://www.w3.org/1999/xlink" content-type="dwc:institutional_code" xlink:type="simple">ASUIC</named-content>); Allegheny (<named-content xmlns:xlink="http://www.w3.org/1999/xlink" content-type="dwc:verbatimCoordinates" xlink:type="simple"><named-content content-type="geo-json" specific-use="{&#34;type&#34;:&#34;Point&#34;,&#34;coordinates&#34;:[-80.010000,40.450000]}" id="NCID0EZ2CI" xlink:type="simple">40.45, -80.01</named-content></named-content>), J. Hamilton, Apr , under stones near beech trees (3, <named-content xmlns:xlink="http://www.w3.org/1999/xlink" content-type="dwc:institutional_code" xlink:type="simple">CMNH</named-content>). <bold>SOUTH CAROLINA</bold>: Chester Co.: nr. Great Falls on US 21 at Rockey Creek Bridge (<named-content xmlns:xlink="http://www.w3.org/1999/xlink" content-type="dwc:verbatimCoordinates" xlink:type="simple"><named-content content-type="geo-json" specific-use="{&#34;type&#34;:&#34;Point&#34;,&#34;coordinates&#34;:[-80.890000,34.600000]}" id="NCID0EI3CI" xlink:type="simple">34.60, -80.89</named-content></named-content>), J. &amp; S. Cornell, 28 Mar 2009, old stream debris (2, <abbrev xmlns:xlink="http://www.w3.org/1999/xlink" content-type="institution" xlink:title="Charles W. O’Brien Insect Collection, Green Valley, Arizona, U.S.A." id="ABBRID0EN3CI" xlink:type="simple">CWOB</abbrev>); Greenville Co.: Chestnut Ridge Heritage Preserve (<named-content xmlns:xlink="http://www.w3.org/1999/xlink" content-type="dwc:verbatimCoordinates" xlink:type="simple"><named-content content-type="geo-json" specific-use="{&#34;type&#34;:&#34;Point&#34;,&#34;coordinates&#34;:[-82.279000,35.140600]}" id="NCID0EV3CI" xlink:type="simple">35.1406, -82.279</named-content></named-content>), S.S. Myers, Jun 5 2015, hardwood litter (4, <named-content xmlns:xlink="http://www.w3.org/1999/xlink" content-type="dwc:institutional_code" xlink:type="simple">CUAC</named-content>), DNA extract SSM540; Greenville Co.: Chestnut Ridge Heritage Preserve (<named-content xmlns:xlink="http://www.w3.org/1999/xlink" content-type="dwc:verbatimCoordinates" xlink:type="simple"><named-content content-type="geo-json" specific-use="{&#34;type&#34;:&#34;Point&#34;,&#34;coordinates&#34;:[-82.283900,35.151800]}" id="NCID0EC4CI" xlink:type="simple">35.1518, -82.2839</named-content></named-content>), S.S. Myers, Jun 5 2015, hardwood litter (3, <named-content xmlns:xlink="http://www.w3.org/1999/xlink" content-type="dwc:institutional_code" xlink:type="simple">CUAC</named-content>), DNA extract SSM87; Greenville Co.: Chestnut Ridge Heritage Preserve (<named-content xmlns:xlink="http://www.w3.org/1999/xlink" content-type="dwc:verbatimCoordinates" xlink:type="simple"><named-content content-type="geo-json" specific-use="{&#34;type&#34;:&#34;Point&#34;,&#34;coordinates&#34;:[-82.281400,35.152300]}" id="NCID0EP4CI" xlink:type="simple">35.1523, -82.2814</named-content></named-content>), S.S. Myers, Jun 5 2015, hardwood litter (5, <named-content xmlns:xlink="http://www.w3.org/1999/xlink" content-type="dwc:institutional_code" xlink:type="simple">CUAC</named-content>), DNA extract SSM90; McCormick Co.: Stevens Creek Heritage Preserve (<named-content xmlns:xlink="http://www.w3.org/1999/xlink" content-type="dwc:verbatimCoordinates" xlink:type="simple"><named-content content-type="geo-json" specific-use="{&#34;type&#34;:&#34;Point&#34;,&#34;coordinates&#34;:[-82.160300,33.689300]}" id="NCID0E34CI" xlink:type="simple">33.6893, -82.1603</named-content></named-content>), M.S. Caterino, S.S. Myers &amp; L.Vasquez-Velez, Feb 14 2016, sifted litter (4, <named-content xmlns:xlink="http://www.w3.org/1999/xlink" content-type="dwc:institutional_code" xlink:type="simple">CUAC</named-content>), DNA extract SSM549; Oconee Co.: Sumter National Forest, Riley Moore Falls (<named-content xmlns:xlink="http://www.w3.org/1999/xlink" content-type="dwc:verbatimCoordinates" xlink:type="simple"><named-content content-type="geo-json" specific-use="{&#34;type&#34;:&#34;Point&#34;,&#34;coordinates&#34;:[-83.180400,34.740300]}" id="NCID0EJ5CI" xlink:type="simple">34.7403, -83.1804</named-content></named-content>), M.S. Caterino &amp; S.S. Myers, Mar 3 2018, sifted litter (1, <named-content xmlns:xlink="http://www.w3.org/1999/xlink" content-type="dwc:institutional_code" xlink:type="simple">CUAC</named-content>), DNA extract MSC2523; Pickens Co.: Eastatoe Heritage Preserve (<named-content xmlns:xlink="http://www.w3.org/1999/xlink" content-type="dwc:verbatimCoordinates" xlink:type="simple"><named-content content-type="geo-json" specific-use="{&#34;type&#34;:&#34;Point&#34;,&#34;coordinates&#34;:[-82.491000,35.157700]}" id="NCID0EW5CI" xlink:type="simple">35.1577, -82.491</named-content></named-content>), S.S. Myers, Jun 30 2015, sifted litter (1, <named-content xmlns:xlink="http://www.w3.org/1999/xlink" content-type="dwc:institutional_code" xlink:type="simple">CUAC</named-content>), DNA extract SSM397. <bold>TENNESSEE</bold>: Cocke Co.: 6 mi SE Cosby (<named-content xmlns:xlink="http://www.w3.org/1999/xlink" content-type="dwc:verbatimCoordinates" xlink:type="simple"><named-content content-type="geo-json" specific-use="{&#34;type&#34;:&#34;Point&#34;,&#34;coordinates&#34;:[-83.200000,35.800000]}" id="NCID0EF6CI" xlink:type="simple">35.8, -83.2</named-content></named-content>), D.S. Chandler, May 31 1983, forest litter (1, <named-content xmlns:xlink="http://www.w3.org/1999/xlink" content-type="dwc:institutional_code" xlink:type="simple">ASUIC</named-content>); Cocke Co.: Snowbird Mt. (<named-content xmlns:xlink="http://www.w3.org/1999/xlink" content-type="dwc:verbatimCoordinates" xlink:type="simple"><named-content content-type="geo-json" specific-use="{&#34;type&#34;:&#34;Point&#34;,&#34;coordinates&#34;:[-83.050000,35.790000]}" id="NCID0ES6CI" xlink:type="simple">35.79, -83.05</named-content></named-content>), K. Schnepp, Oct 12 2014, sifted litter (2, <abbrev xmlns:xlink="http://www.w3.org/1999/xlink" content-type="institution" xlink:title="Kyle Schnepp Collection, Gainesville, Florida, U.S.A." id="ABBRID0EX6CI" xlink:type="simple">KSC</abbrev>), DNA extracts MSC2512, MSC2513; Franklin Co.: Tims Ford State Park (<named-content xmlns:xlink="http://www.w3.org/1999/xlink" content-type="dwc:verbatimCoordinates" xlink:type="simple"><named-content content-type="geo-json" specific-use="{&#34;type&#34;:&#34;Point&#34;,&#34;coordinates&#34;:[-86.253000,35.222000]}" id="NCID0E66CI" xlink:type="simple">35.222, -86.253</named-content></named-content>), J.A. MacGown, Jun 17 2010, soil/litter hardwood forest (1, <abbrev xmlns:xlink="http://www.w3.org/1999/xlink" content-type="institution" xlink:title="Mississippi State Entomology Museum, Mississippi, Mississippi, U.S.A." id="ABBRID0EEADI" xlink:type="simple">MEM</abbrev>); Hamilton Co.: Chattanooga Nature Centre (<named-content xmlns:xlink="http://www.w3.org/1999/xlink" content-type="dwc:verbatimCoordinates" xlink:type="simple"><named-content content-type="geo-json" specific-use="{&#34;type&#34;:&#34;Point&#34;,&#34;coordinates&#34;:[-85.364800,35.005200]}" id="NCID0EMADI" xlink:type="simple">35.0052, -85.3648</named-content></named-content>), S. Chatzimanolis et al. , 30 Apr-1 May 2010, leaf litter (2, <named-content xmlns:xlink="http://www.w3.org/1999/xlink" content-type="dwc:institutional_code" xlink:type="simple">CMNC</named-content>); Hamilton Co.: Chattanooga Nature Centre (<named-content xmlns:xlink="http://www.w3.org/1999/xlink" content-type="dwc:verbatimCoordinates" xlink:type="simple"><named-content content-type="geo-json" specific-use="{&#34;type&#34;:&#34;Point&#34;,&#34;coordinates&#34;:[-85.364800,35.005200]}" id="NCID0EZADI" xlink:type="simple">35.0052, -85.3648</named-content></named-content>), S. Chatzimanolis et al. , May 21 2011, <tp:taxon-name><tp:taxon-name-part taxon-name-part-type="genus" reg="Magnolia">Magnolia</tp:taxon-name-part></tp:taxon-name> leaf litter (1, <named-content xmlns:xlink="http://www.w3.org/1999/xlink" content-type="dwc:institutional_code" xlink:type="simple">CMNC</named-content>); Hamilton Co.: Tennessee River Gorge (<named-content xmlns:xlink="http://www.w3.org/1999/xlink" content-type="dwc:verbatimCoordinates" xlink:type="simple"><named-content content-type="geo-json" specific-use="{&#34;type&#34;:&#34;Point&#34;,&#34;coordinates&#34;:[-85.392150,35.086430]}" id="NCID0EMBDI" xlink:type="simple">35.08643, -85.39215</named-content></named-content>), S. Chatzimanolis, Oct 20 2012, leaf litter (1, <named-content xmlns:xlink="http://www.w3.org/1999/xlink" content-type="dwc:institutional_code" xlink:type="simple">CMNC</named-content>); Henderson Co.: I40, 3.2 km. E. Natchez Trace State Park (<named-content xmlns:xlink="http://www.w3.org/1999/xlink" content-type="dwc:verbatimCoordinates" xlink:type="simple"><named-content content-type="geo-json" specific-use="{&#34;type&#34;:&#34;Point&#34;,&#34;coordinates&#34;:[-88.209000,35.814000]}" id="NCID0EZBDI" xlink:type="simple">35.814, -88.209</named-content></named-content>), R.S. Anderson, Jun 24 1988, hardwood litter (1, <named-content xmlns:xlink="http://www.w3.org/1999/xlink" content-type="dwc:institutional_code" xlink:type="simple">CMNC</named-content>); Madison Co.: Route 152, 1.6 km. W. I40 (<named-content xmlns:xlink="http://www.w3.org/1999/xlink" content-type="dwc:verbatimCoordinates" xlink:type="simple"><named-content content-type="geo-json" specific-use="{&#34;type&#34;:&#34;Point&#34;,&#34;coordinates&#34;:[-88.659000,35.710000]}" id="NCID0EGCDI" xlink:type="simple">35.71, -88.659</named-content></named-content>), P. Kovarik, Mar 6 1988, (2, <named-content xmlns:xlink="http://www.w3.org/1999/xlink" content-type="dwc:institutional_code" xlink:type="simple">CMNC</named-content>); Marion Co.: near Nicklejack Lake (<named-content xmlns:xlink="http://www.w3.org/1999/xlink" content-type="dwc:verbatimCoordinates" xlink:type="simple"><named-content content-type="geo-json" specific-use="{&#34;type&#34;:&#34;Point&#34;,&#34;coordinates&#34;:[-85.549000,35.029000]}" id="NCID0ETCDI" xlink:type="simple">35.029, -85.549</named-content></named-content>), S. Chatzimanolis et al. , Nov 25 2009, leaf litter (2, <named-content xmlns:xlink="http://www.w3.org/1999/xlink" content-type="dwc:institutional_code" xlink:type="simple">CMNC</named-content>); Marion Co.: Tennessee River Gorge (<named-content xmlns:xlink="http://www.w3.org/1999/xlink" content-type="dwc:verbatimCoordinates" xlink:type="simple"><named-content content-type="geo-json" specific-use="{&#34;type&#34;:&#34;Point&#34;,&#34;coordinates&#34;:[-85.412200,35.104600]}" id="NCID0EADDI" xlink:type="simple">35.1046, -85.4122</named-content></named-content>), S. Chatzimanolis, Jun 15 2015, sifted litter (2, <named-content xmlns:xlink="http://www.w3.org/1999/xlink" content-type="dwc:institutional_code" xlink:type="simple">CUAC</named-content>); Marion Co.: Tennessee River Gorge, Pot Point Tr. (<named-content xmlns:xlink="http://www.w3.org/1999/xlink" content-type="dwc:verbatimCoordinates" xlink:type="simple"><named-content content-type="geo-json" specific-use="{&#34;type&#34;:&#34;Point&#34;,&#34;coordinates&#34;:[-85.392200,35.086400]}" id="NCID0ENDDI" xlink:type="simple">35.0864, -85.3922</named-content></named-content>), S. Chatzimanolis, May 24 2015, sifted litter (3, <named-content xmlns:xlink="http://www.w3.org/1999/xlink" content-type="dwc:institutional_code" xlink:type="simple">CUAC</named-content>), DNA extract MSC2521; Scott Co.: 1.6 km. S. New River <!--PageBreak-->(<named-content xmlns:xlink="http://www.w3.org/1999/xlink" content-type="dwc:verbatimCoordinates" xlink:type="simple"><named-content content-type="geo-json" specific-use="{&#34;type&#34;:&#34;Point&#34;,&#34;coordinates&#34;:[-84.570000,36.370000]}" id="NCID0E3DDI" xlink:type="simple">36.37, -84.57</named-content></named-content>), H.S. Dybas, 20 Dec 1969, litter (1, <abbrev xmlns:xlink="http://www.w3.org/1999/xlink" content-type="institution" xlink:title="Charles W. O’Brien Insect Collection, Green Valley, Arizona, U.S.A." id="ABBRID0EBEDI" xlink:type="simple">CWOB</abbrev>); Sevier Co.: Great Smoky Mountains National Park (<named-content xmlns:xlink="http://www.w3.org/1999/xlink" content-type="dwc:verbatimCoordinates" xlink:type="simple"><named-content content-type="geo-json" specific-use="{&#34;type&#34;:&#34;Point&#34;,&#34;coordinates&#34;:[-83.600000,35.679000]}" id="NCID0EJEDI" xlink:type="simple">35.679, -83.6</named-content></named-content>), J.A. MacGown; J.G. Hill, Jun 9 2009, litter old growth hardwood forest (1, <abbrev xmlns:xlink="http://www.w3.org/1999/xlink" content-type="institution" xlink:title="Mississippi State Entomology Museum, Mississippi, Mississippi, U.S.A." id="ABBRID0EOEDI" xlink:type="simple">MEM</abbrev>); Wilson Co.: Cedars of Lebanon State Park (<named-content xmlns:xlink="http://www.w3.org/1999/xlink" content-type="dwc:verbatimCoordinates" xlink:type="simple"><named-content content-type="geo-json" specific-use="{&#34;type&#34;:&#34;Point&#34;,&#34;coordinates&#34;:[-86.315000,36.080000]}" id="NCID0EWEDI" xlink:type="simple">36.08, -86.315</named-content></named-content>), J.G. Hill, Jun 4 2010, cedar hardwood litter (3, <abbrev xmlns:xlink="http://www.w3.org/1999/xlink" content-type="institution" xlink:title="Mississippi State Entomology Museum, Mississippi, Mississippi, U.S.A." id="ABBRID0E2EDI" xlink:type="simple">MEM</abbrev>). <bold>VIRGINIA</bold>: Boutetourt Co.: Cave Mountain Lake Campground, 404 m (<named-content xmlns:xlink="http://www.w3.org/1999/xlink" content-type="dwc:verbatimCoordinates" xlink:type="simple"><named-content content-type="geo-json" specific-use="{&#34;type&#34;:&#34;Point&#34;,&#34;coordinates&#34;:[-79.540000,37.566000]}" id="NCID0EFFDI" xlink:type="simple">37.566, -79.54</named-content></named-content>), I. Agnarson, May 28 2013, (2, <named-content xmlns:xlink="http://www.w3.org/1999/xlink" content-type="dwc:institutional_code" xlink:type="simple">CMNC</named-content>). <bold>WEST VIRGINIA</bold>: Greenbrier Co.: Greenbrier State Park (<named-content xmlns:xlink="http://www.w3.org/1999/xlink" content-type="dwc:verbatimCoordinates" xlink:type="simple"><named-content content-type="geo-json" specific-use="{&#34;type&#34;:&#34;Point&#34;,&#34;coordinates&#34;:[-80.400000,37.700000]}" id="NCID0EUFDI" xlink:type="simple">37.7, -80.4</named-content></named-content>), W. Suter, Jul 8 1982, litter at birch log (1, <named-content xmlns:xlink="http://www.w3.org/1999/xlink" content-type="dwc:institutional_code" xlink:type="simple">ASUIC</named-content>); Morgan Co.: Cacapon State Park (<named-content xmlns:xlink="http://www.w3.org/1999/xlink" content-type="dwc:verbatimCoordinates" xlink:type="simple"><named-content content-type="geo-json" specific-use="{&#34;type&#34;:&#34;Point&#34;,&#34;coordinates&#34;:[-78.300000,39.500000]}" id="NCID0EBGDI" xlink:type="simple">39.5, -78.3</named-content></named-content>), D.S. Chandler, May 31 1983, litter near stream (1, <named-content xmlns:xlink="http://www.w3.org/1999/xlink" content-type="dwc:institutional_code" xlink:type="simple">ASUIC</named-content>); Pendleton Co.: George Washington National Forest, High Knob Trail (<named-content xmlns:xlink="http://www.w3.org/1999/xlink" content-type="dwc:verbatimCoordinates" xlink:type="simple"><named-content content-type="geo-json" specific-use="{&#34;type&#34;:&#34;Point&#34;,&#34;coordinates&#34;:[-79.170000,37.570000]}" id="NCID0EOGDI" xlink:type="simple">37.57, -79.17</named-content></named-content>), K. Schnepp, May 9 2017, under rock (2, <abbrev xmlns:xlink="http://www.w3.org/1999/xlink" content-type="institution" xlink:title="Kyle Schnepp Collection, Gainesville, Florida, U.S.A." id="ABBRID0ETGDI" xlink:type="simple">KSC</abbrev>), DNA extracts MSC2510, MSC2511; Pendleton Co.: George Washington National Forest, High Knob Trail (<named-content xmlns:xlink="http://www.w3.org/1999/xlink" content-type="dwc:verbatimCoordinates" xlink:type="simple"><named-content content-type="geo-json" specific-use="{&#34;type&#34;:&#34;Point&#34;,&#34;coordinates&#34;:[-79.170000,37.570000]}" id="NCID0E2GDI" xlink:type="simple">37.57, -79.17</named-content></named-content>), K. Schnepp, May 9 2017, fermenting sugar pitfall (1, <abbrev xmlns:xlink="http://www.w3.org/1999/xlink" content-type="institution" xlink:title="Kyle Schnepp Collection, Gainesville, Florida, U.S.A." id="ABBRID0EAHDI" xlink:type="simple">KSC</abbrev>); Pendleton Co.: George Washington National Forest, High Knob Trail (<named-content xmlns:xlink="http://www.w3.org/1999/xlink" content-type="dwc:verbatimCoordinates" xlink:type="simple"><named-content content-type="geo-json" specific-use="{&#34;type&#34;:&#34;Point&#34;,&#34;coordinates&#34;:[-79.170000,37.570000]}" id="NCID0EIHDI" xlink:type="simple">37.57, -79.17</named-content></named-content>), K. Schnepp, May 10 2017, leaf litter (1, <abbrev xmlns:xlink="http://www.w3.org/1999/xlink" content-type="institution" xlink:title="Kyle Schnepp Collection, Gainesville, Florida, U.S.A." id="ABBRID0ENHDI" xlink:type="simple">KSC</abbrev>); Pocahontas Co.: Watogas State Park, 3.2 km. NE Seebert (<named-content xmlns:xlink="http://www.w3.org/1999/xlink" content-type="dwc:verbatimCoordinates" xlink:type="simple"><named-content content-type="geo-json" specific-use="{&#34;type&#34;:&#34;Point&#34;,&#34;coordinates&#34;:[-80.100000,38.100000]}" id="NCID0EVHDI" xlink:type="simple">38.1, -80.1</named-content></named-content>), W. Suter, Jul 8 1982, under rhododendron (2, <named-content xmlns:xlink="http://www.w3.org/1999/xlink" content-type="dwc:institutional_code" xlink:type="simple">ASUIC</named-content>); Pochahontas Co.: Highway 150, Cranberry Glades Overlook (<named-content xmlns:xlink="http://www.w3.org/1999/xlink" content-type="dwc:verbatimCoordinates" xlink:type="simple"><named-content content-type="geo-json" specific-use="{&#34;type&#34;:&#34;Point&#34;,&#34;coordinates&#34;:[-80.234000,38.230000]}" id="NCID0ECIDI" xlink:type="simple">38.23, -80.234</named-content></named-content>), P. Kovarik, Jun 8 1990, (2, <named-content xmlns:xlink="http://www.w3.org/1999/xlink" content-type="dwc:institutional_code" xlink:type="simple">CMNC</named-content>); Pochahontas Co.: Watogas State Park, 3.2 km. N.E. Seebert (<named-content xmlns:xlink="http://www.w3.org/1999/xlink" content-type="dwc:verbatimCoordinates" xlink:type="simple"><named-content content-type="geo-json" specific-use="{&#34;type&#34;:&#34;Point&#34;,&#34;coordinates&#34;:[-80.138000,38.121000]}" id="NCID0EPIDI" xlink:type="simple">38.121, -80.138</named-content></named-content>), W. Suter, Jul 8 1982, (1, <named-content xmlns:xlink="http://www.w3.org/1999/xlink" content-type="dwc:institutional_code" xlink:type="simple">CMNC</named-content>); Pochahontas Co.: Hills Creek Falls (<named-content xmlns:xlink="http://www.w3.org/1999/xlink" content-type="dwc:verbatimCoordinates" xlink:type="simple"><named-content content-type="geo-json" specific-use="{&#34;type&#34;:&#34;Point&#34;,&#34;coordinates&#34;:[-80.340000,38.170000]}" id="NCID0E3IDI" xlink:type="simple">38.17, -80.34</named-content></named-content>), W. Shear, 19 Jun 1971 (1, <named-content xmlns:xlink="http://www.w3.org/1999/xlink" content-type="dwc:institutional_code" xlink:type="simple">CNCI</named-content>); Randolph Co.: Monongahela National Forest, Laurel Fork Campground, 855 m (<named-content xmlns:xlink="http://www.w3.org/1999/xlink" content-type="dwc:verbatimCoordinates" xlink:type="simple"><named-content content-type="geo-json" specific-use="{&#34;type&#34;:&#34;Point&#34;,&#34;coordinates&#34;:[-79.693000,38.740000]}" id="NCID0EJJDI" xlink:type="simple">38.74, -79.693</named-content></named-content>), I. Agnarson, May 27 2013, (1, <named-content xmlns:xlink="http://www.w3.org/1999/xlink" content-type="dwc:institutional_code" xlink:type="simple">CMNC</named-content>); Summers Co.: 19.3 km. N. Athens (<named-content xmlns:xlink="http://www.w3.org/1999/xlink" content-type="dwc:verbatimCoordinates" xlink:type="simple"><named-content content-type="geo-json" specific-use="{&#34;type&#34;:&#34;Point&#34;,&#34;coordinates&#34;:[-80.970000,37.590000]}" id="NCID0EWJDI" xlink:type="simple">37.59, -80.97</named-content></named-content>), W.A. Shear, 16 Jun 1971 (1, <named-content xmlns:xlink="http://www.w3.org/1999/xlink" content-type="dwc:institutional_code" xlink:type="simple">CNCI</named-content>); Wythe Co.: Stoney Fork Campground, 713 m (<named-content xmlns:xlink="http://www.w3.org/1999/xlink" content-type="dwc:verbatimCoordinates" xlink:type="simple"><named-content content-type="geo-json" specific-use="{&#34;type&#34;:&#34;Point&#34;,&#34;coordinates&#34;:[-81.182000,37.009000]}" id="NCID0EDKDI" xlink:type="simple">37.009, -81.182</named-content></named-content>), I. Agnarson, May 29 2013, (1, <named-content xmlns:xlink="http://www.w3.org/1999/xlink" content-type="dwc:institutional_code" xlink:type="simple">CMNC</named-content>).</p></tp:treatment-sec><ref-list><ref id="B5"><mixed-citation xmlns:xlink="http://www.w3.org/1999/xlink" xlink:type="simple"><person-group><name name-style="western"><surname>Blatchley</surname><given-names>WS</given-names></name><name name-style="western"><surname>Leng</surname><given-names>CW</given-names></name></person-group> (<year>1916</year>) <source><tp:taxon-name><tp:taxon-name-part taxon-name-part-type="genus">Rhynchophora</tp:taxon-name-part></tp:taxon-name> or weevils of North Eastern America.</source><publisher-name>The Nature Publishing Co.</publisher-name>, <publisher-loc>Indianapolis</publisher-loc>, <size units="page">682 pp</size>. Illus. <ext-link xlink:type="simple" ext-link-type="doi" xlink:href="10.5962/bhl.title.1557">https://doi.org/10.5962/bhl.title.1557</ext-link></mixed-citation></ref><ref id="B17"><mixed-citation xmlns:xlink="http://www.w3.org/1999/xlink" xlink:type="simple"><person-group><name name-style="western"><surname>O’Brien</surname><given-names>CW</given-names></name><name name-style="western"><surname>Wibmer</surname><given-names>GJ</given-names></name></person-group> (<year>1982</year>) <article-title>Annotated checklist of the weevils (<tp:taxon-name><tp:taxon-name-part taxon-name-part-type="family">Curculionidae</tp:taxon-name-part></tp:taxon-name><italic>sensu lato)</italic> of North America, Central America, and the West Indies (<tp:taxon-name><tp:taxon-name-part taxon-name-part-type="order">Coleoptera</tp:taxon-name-part></tp:taxon-name>: <tp:taxon-name><tp:taxon-name-part taxon-name-part-type="superfamily">Curculionoidea</tp:taxon-name-part></tp:taxon-name>).</article-title><source>Memoirs of the American Entomological Institute</source><volume>34</volume>: <fpage>1</fpage>–<lpage>382</lpage>.</mixed-citation></ref><ref id="B8"><mixed-citation xmlns:xlink="http://www.w3.org/1999/xlink" xlink:type="simple"><person-group><name name-style="western"><surname>Ciegler</surname><given-names>JC</given-names></name></person-group> (<year>2010</year>) <source>Weevils of South Carolina (<tp:taxon-name><tp:taxon-name-part taxon-name-part-type="order">Coleoptera</tp:taxon-name-part></tp:taxon-name>: <tp:taxon-name><tp:taxon-name-part taxon-name-part-type="family">Nemonychidae</tp:taxon-name-part></tp:taxon-name>, <tp:taxon-name><tp:taxon-name-part taxon-name-part-type="family">Attelabidae</tp:taxon-name-part></tp:taxon-name>, <tp:taxon-name><tp:taxon-name-part taxon-name-part-type="family">Brentidae</tp:taxon-name-part></tp:taxon-name>, <tp:taxon-name><tp:taxon-name-part taxon-name-part-type="family">Ithyceridae</tp:taxon-name-part></tp:taxon-name>, and <tp:taxon-name><tp:taxon-name-part taxon-name-part-type="family">Curculionidae</tp:taxon-name-part></tp:taxon-name>). Clemson Public Service Activities.</source><publisher-name>South Carolina Agriculture and Forestry Research System</publisher-name>, <publisher-loc>Clemson University</publisher-loc>, <size units="page">276 pp</size>.</mixed-citation></ref><ref id="B9"><mixed-citation xmlns:xlink="http://www.w3.org/1999/xlink" xlink:type="simple"><person-group><name name-style="western"><surname>Downie</surname><given-names>NM</given-names></name><name name-style="western"><surname>Arnett</surname><given-names>Jr RH</given-names></name></person-group> (<year>1996</year>) The Beetles of Northeastern North America. Volume II. <tp:taxon-name><tp:taxon-name-part taxon-name-part-type="suborder">Polyphaga</tp:taxon-name-part></tp:taxon-name>. Series Bostrychiformia through <tp:taxon-name><tp:taxon-name-part taxon-name-part-type="superfamily">Curculionoidea</tp:taxon-name-part></tp:taxon-name>. The Sandhill Crane Press, Gainesville, Florida, 891–1721.</mixed-citation></ref></ref-list></tp:taxon-treatment>
