# Supplementary material for: A revision of the genus Eurhoptus LeConte, 1876 (Curculionidae, Cryptorhynchinae) of America north of Mexico
Source: Zookeys. 2018 Oct 2;(787):37–80. doi: 10.3897/zookeys.787.26948 (PMC6177525; doi:10.3897/zookeys.787.26948)
Supplement: XML Treatment for Eurhoptus imbricatus [file zookeys.787.26948-treatment5.xml]

<!DOCTYPE tp:taxon-treatment
  PUBLIC "-//TaxonX//DTD Taxonomic Treatment Publishing DTD v0 20100105//EN" "tax-treatment-NSO.dtd">
<tp:taxon-treatment xmlns:tp="http://www.plazi.org/taxpub"><tp:treatment-meta><kwd-group><label>Taxon classification</label><kwd><named-content xmlns:xlink="http://www.w3.org/1999/xlink" content-type="kingdom">Animalia</named-content></kwd><kwd><named-content xmlns:xlink="http://www.w3.org/1999/xlink" content-type="order">Coleoptera</named-content></kwd><kwd><named-content xmlns:xlink="http://www.w3.org/1999/xlink" content-type="family">Curculionidae</named-content></kwd></kwd-group><mixed-citation publication-type="journal"><person-group><name><surname>Anderson</surname><given-names>Robert S.</given-names></name><name><surname>Caterino</surname><given-names>Michael S.</given-names></name></person-group><article-title>A revision of the genus <italic><tp:taxon-name><tp:taxon-name-part taxon-name-part-type="genus" reg="Eurhoptus">Eurhoptus</tp:taxon-name-part></tp:taxon-name></italic> LeConte, 1876 (<tp:taxon-name><tp:taxon-name-part taxon-name-part-type="family">Curculionidae</tp:taxon-name-part></tp:taxon-name>, <tp:taxon-name><tp:taxon-name-part taxon-name-part-type="subfamily">Cryptorhynchinae</tp:taxon-name-part></tp:taxon-name>) of America north of Mexico</article-title><source>Zookeys</source><day>2</day><month>10</month><year>2018</year><volume>2018</volume><issue>787</issue><fpage>37</fpage><lpage>80</lpage><pub-id pub-id-type="doi">10.3897/zookeys.787.26948</pub-id></mixed-citation></tp:treatment-meta><tp:nomenclature><tp:taxon-name>
              <tp:taxon-name-part taxon-name-part-type="genus" reg="Eurhoptus">Eurhoptus</tp:taxon-name-part>
              <tp:taxon-name-part taxon-name-part-type="species" reg="imbricatus">imbricatus</tp:taxon-name-part>
              <object-id xmlns:xlink="http://www.w3.org/1999/xlink" content-type="zoobank" xlink:type="simple">http://zoobank.org/3AFF4D3A-E68D-4DFF-97F2-732E2E0BFAF9</object-id>
            </tp:taxon-name><tp:taxon-authority>Anderson &amp; Caterino</tp:taxon-authority><tp:taxon-status xmlns:xlink="http://www.w3.org/1999/xlink" xlink:type="simple">sp. n.</tp:taxon-status><xref ref-type="fig" rid="F8">Figures 8</xref><xref ref-type="fig" rid="F9">, 9</xref><!--PageBreak--></tp:nomenclature><tp:treatment-sec sec-type="description" id="SECID0E6LDI"><title>Description.</title><p>Body length (exclusive of head and rostrum) 2.3–3.0 mm, cuticle almost fully covered with broad, flat scales and scattered short, fine recurved (pronotum) to appressed (elytra) seta-like scales. Pronotum with lateral margins rounded, margins constricted at about apical one-third such that apical one-third is tubulate, greatest width at about basal one-third, not medially carinate; pale scales almost entirely covering pronotum to limited to midline and pair of lateral lines (giving some specimens a trivittate appearance). Elytra strongly rounded dorsally and laterally, striae distinct, of small punctures; all elytral intervals flat, each with single row of fine almost appressed seta-like scales; broad flat scales largely dark brown, approximate, scales pale and imbricate in an irregular oblique band across elytra in apical one-half, at bases of interval 3, at humeri and at elytral apex. Metaventrite medially impressed behind mesoventral cup. Abdomen with ventrite 1 with large median deep shining pit, base of pit with numerous erect, broad pale scales, scales somewhat condensed along midline in anterior portion of pit (giving a divided appearance); area around pit with dense, fine golden <!--PageBreak-->inwardly directed scales encircling depression. Legs with femora and tibiae fringed with dense erect scales along outer and inner margins, hind tibiae distinctly wider at about basal one-third. Aedeagus about as long as slightly less than one-half length of aedeagal apodemes, in lateral view slightly ventrally curved, in dorsal view with margins subparallel but gradually rounded towards apex at about apical one-quarter, apex produced medially as slight extension, broadly rounded at tip. Internal sac with apical sclerite complex with well-defined pair of hook-like sclerites.</p><fig id="F8" position="float" orientation="portrait"><label>Figure 8.</label><caption><p><italic><tp:taxon-name><tp:taxon-name-part taxon-name-part-type="genus" reg="Eurhoptus">Eurhoptus</tp:taxon-name-part><tp:taxon-name-part taxon-name-part-type="species" reg="imbricatus">imbricatus</tp:taxon-name-part></tp:taxon-name></italic>. <bold>A</bold> Dorsal view <bold>B</bold> Lateral view <bold>C</bold> Ventral view showing impressions on ventrites <bold>D</bold> Dorsal view of aedeagus <bold>E</bold> Lateral view of aedeagus.</p></caption><graphic xmlns:xlink="http://www.w3.org/1999/xlink" xlink:href="zookeys-787-037-g008.jpg" position="float" orientation="portrait" xlink:type="simple" id="oo_232383.jpg"/></fig></tp:treatment-sec><tp:treatment-sec sec-type="distribution" id="SECID0EJNDI"><title>Distribution</title><p>(Figure <xref ref-type="fig" rid="F9">9</xref>). This species is distributed in the Edwards Plateau region of central Texas, east into Louisiana and southern Arkansas.</p><fig id="F9" position="float" orientation="portrait"><label>Figure 9.</label><caption><p>Records of <italic><tp:taxon-name><tp:taxon-name-part taxon-name-part-type="genus" reg="Eurhoptus">Eurhoptus</tp:taxon-name-part><tp:taxon-name-part taxon-name-part-type="species" reg="imbricatus">imbricatus</tp:taxon-name-part></tp:taxon-name></italic> and <italic><tp:taxon-name><tp:taxon-name-part taxon-name-part-type="genus" reg="Eurhoptus">E.</tp:taxon-name-part><tp:taxon-name-part taxon-name-part-type="species" reg="cariniventris">cariniventris</tp:taxon-name-part></tp:taxon-name></italic>.</p></caption><graphic xmlns:xlink="http://www.w3.org/1999/xlink" xlink:href="zookeys-787-037-g009.jpg" position="float" orientation="portrait" xlink:type="simple" id="oo_232384.jpg"/></fig></tp:treatment-sec><tp:treatment-sec sec-type="etymology" id="SECID0EWODI"><title>Etymology.</title><p>We name this species “<tp:taxon-name><tp:taxon-name-part taxon-name-part-type="genus" reg="Eurhoptus"/><tp:taxon-name-part taxon-name-part-type="species" reg="imbricatus">imbricatus</tp:taxon-name-part></tp:taxon-name>” (L., an adjective or participle in the nominative singular, tiled, having adjacent edges overlapping) after the overlapping or imbricate scales of the oblique band on the elytra.</p></tp:treatment-sec><tp:treatment-sec sec-type="variation" id="SECID0EFPDI"><title>Variation.</title><p>There is some variation in the extent of the distribution of pale scales on the pronotum.</p></tp:treatment-sec><tp:treatment-sec sec-type="material" id="SECID0EKPDI"><title>Specimens examined.</title><p>Holotype male (<named-content xmlns:xlink="http://www.w3.org/1999/xlink" content-type="dwc:institutional_code" xlink:type="simple">CMNC</named-content>), labelled “USA: TX: Bandera Co. / <named-content xmlns:xlink="http://www.w3.org/1999/xlink" content-type="dwc:verbatimCoordinates" xlink:type="simple"><named-content content-type="geo-json" specific-use="{&#34;type&#34;:&#34;Point&#34;,&#34;coordinates&#34;:[-99.570660,29.819580]}" id="NCID0EYPDI" xlink:type="simple">29.81958°N, 99.57066°W</named-content></named-content> / Lost Maples St. Nat. Area / IV.28–30.1988, leaflit. / Berlese, R.S. Anderson”, dissected. Extracted MSC2469 (unsuccessful). Paratypes (125): <bold>TEXAS</bold>: Bandera Co.: Lost Maples State Natural Area (<named-content xmlns:xlink="http://www.w3.org/1999/xlink" content-type="dwc:verbatimCoordinates" xlink:type="simple"><named-content content-type="geo-json" specific-use="{&#34;type&#34;:&#34;Point&#34;,&#34;coordinates&#34;:[-99.570660,29.819580]}" id="NCID0ECQDI" xlink:type="simple">29.81958, -99.57066</named-content></named-content>), R.S. Anderson, 28–30 Apr 1988, berlese leaf litter (11, <named-content xmlns:xlink="http://www.w3.org/1999/xlink" content-type="dwc:institutional_code" xlink:type="simple">CMNC</named-content>; 2, <named-content xmlns:xlink="http://www.w3.org/1999/xlink" content-type="dwc:institutional_code" xlink:type="simple">CNCI</named-content>; 1, <abbrev xmlns:xlink="http://www.w3.org/1999/xlink" content-type="institution" xlink:title="Charles W. O’Brien Insect Collection, Green Valley, Arizona, U.S.A." id="ABBRID0ERQDI" xlink:type="simple">CWOB</abbrev>; 4, <named-content xmlns:xlink="http://www.w3.org/1999/xlink" content-type="dwc:institutional_code" xlink:type="simple">TMMC</named-content>); Bandera Co.: Lost Maples State Natural Area (<named-content xmlns:xlink="http://www.w3.org/1999/xlink" content-type="dwc:verbatimCoordinates" xlink:type="simple"><named-content content-type="geo-json" specific-use="{&#34;type&#34;:&#34;Point&#34;,&#34;coordinates&#34;:[-99.570660,29.819580]}" id="NCID0E5QDI" xlink:type="simple">29.81958, -99.57066</named-content></named-content>), R.S. Anderson, 28 Apr-2 <!--PageBreak-->May 1987, leaf / log litter (4, <abbrev xmlns:xlink="http://www.w3.org/1999/xlink" content-type="institution" xlink:title="The Natural History Museum, London, England" id="ABBRID0EFRDI" xlink:type="simple">BMNH</abbrev>; 13, <named-content xmlns:xlink="http://www.w3.org/1999/xlink" content-type="dwc:institutional_code" xlink:type="simple">CMNC</named-content>; 1, <abbrev xmlns:xlink="http://www.w3.org/1999/xlink" content-type="institution" xlink:title="Charles W. O’Brien Insect Collection, Green Valley, Arizona, U.S.A." id="ABBRID0EPRDI" xlink:type="simple">CWOB</abbrev>; 4 <named-content xmlns:xlink="http://www.w3.org/1999/xlink" content-type="dwc:institutional_code" xlink:type="simple">USNM</named-content>); Bandera Co.: Lost Maples State Natural Area (<named-content xmlns:xlink="http://www.w3.org/1999/xlink" content-type="dwc:verbatimCoordinates" xlink:type="simple"><named-content content-type="geo-json" specific-use="{&#34;type&#34;:&#34;Point&#34;,&#34;coordinates&#34;:[-99.570000,29.820000]}" id="NCID0E3RDI" xlink:type="simple">29.82, -99.57</named-content></named-content>), P.W. Kovarik, 21 Apr 1986, leaf litter (1, <named-content xmlns:xlink="http://www.w3.org/1999/xlink" content-type="dwc:institutional_code" xlink:type="simple">FSCA</named-content>; 2, <named-content xmlns:xlink="http://www.w3.org/1999/xlink" content-type="dwc:institutional_code" xlink:type="simple">TAMU</named-content>); Bandera Co.: Lost Maples State Natural Area (<named-content xmlns:xlink="http://www.w3.org/1999/xlink" content-type="dwc:verbatimCoordinates" xlink:type="simple"><named-content content-type="geo-json" specific-use="{&#34;type&#34;:&#34;Point&#34;,&#34;coordinates&#34;:[-99.570000,29.820000]}" id="NCID0EOSDI" xlink:type="simple">29.82, -99.57</named-content></named-content>), P.W. Kovarik, 26 Apr 1986, leaf litter (2, <named-content xmlns:xlink="http://www.w3.org/1999/xlink" content-type="dwc:institutional_code" xlink:type="simple">TAMU</named-content>); Bandera Co.: Lost Maples State Natural Area (<named-content xmlns:xlink="http://www.w3.org/1999/xlink" content-type="dwc:verbatimCoordinates" xlink:type="simple"><named-content content-type="geo-json" specific-use="{&#34;type&#34;:&#34;Point&#34;,&#34;coordinates&#34;:[-99.570000,29.820000]}" id="NCID0E2SDI" xlink:type="simple">29.82, -99.57</named-content></named-content>), R.S. Anderson, 28–30 Apr 1988, leaf litter (1, <named-content xmlns:xlink="http://www.w3.org/1999/xlink" content-type="dwc:institutional_code" xlink:type="simple">CUAC</named-content>); Bandera Co.: Lost Maples State Natural Area (<named-content xmlns:xlink="http://www.w3.org/1999/xlink" content-type="dwc:verbatimCoordinates" xlink:type="simple"><named-content content-type="geo-json" specific-use="{&#34;type&#34;:&#34;Point&#34;,&#34;coordinates&#34;:[-99.570000,29.820000]}" id="NCID0EITDI" xlink:type="simple">29.82, -99.57</named-content></named-content>), E.G. Riley, 27 Mar 1999, forest litter (1, <abbrev xmlns:xlink="http://www.w3.org/1999/xlink" content-type="institution" xlink:title="Edward G. Riley Insect Collection, College Station, Texas, U.S.A." id="ABBRID0ENTDI" xlink:type="simple">EGRC</abbrev>); Bandera Co.: Lost Maples State Natural Area, Maple Trail (<named-content xmlns:xlink="http://www.w3.org/1999/xlink" content-type="dwc:verbatimCoordinates" xlink:type="simple"><named-content content-type="geo-json" specific-use="{&#34;type&#34;:&#34;Point&#34;,&#34;coordinates&#34;:[-99.570000,29.820000]}" id="NCID0EVTDI" xlink:type="simple">29.82, -99.57</named-content></named-content>), C.W. O’Brien, 9 Mar 2001, leaf litter (5, <abbrev xmlns:xlink="http://www.w3.org/1999/xlink" content-type="institution" xlink:title="Charles W. O’Brien Insect Collection, Green Valley, Arizona, U.S.A." id="ABBRID0E1TDI" xlink:type="simple">CWOB</abbrev>); Bandera Co.: Lost Maples State Natural Area, Maple Trail (<named-content xmlns:xlink="http://www.w3.org/1999/xlink" content-type="dwc:verbatimCoordinates" xlink:type="simple"><named-content content-type="geo-json" specific-use="{&#34;type&#34;:&#34;Point&#34;,&#34;coordinates&#34;:[-99.570000,29.820000]}" id="NCID0ECUDI" xlink:type="simple">29.82, -99.57</named-content></named-content>), C.W. O’Brien, 10 Mar 2001, leaf litter (8, <abbrev xmlns:xlink="http://www.w3.org/1999/xlink" content-type="institution" xlink:title="Charles W. O’Brien Insect Collection, Green Valley, Arizona, U.S.A." id="ABBRID0EHUDI" xlink:type="simple">CWOB</abbrev>); Bandera Co.: Lost Maples State Natural Area (<named-content xmlns:xlink="http://www.w3.org/1999/xlink" content-type="dwc:verbatimCoordinates" xlink:type="simple"><named-content content-type="geo-json" specific-use="{&#34;type&#34;:&#34;Point&#34;,&#34;coordinates&#34;:[-99.570000,29.820000]}" id="NCID0EPUDI" xlink:type="simple">29.82, -99.57</named-content></named-content>), C.E. Carlton, 19 May 2005, forest litter (2, <named-content xmlns:xlink="http://www.w3.org/1999/xlink" content-type="dwc:institutional_code" xlink:type="simple">LSAM</named-content>); Hays Co.: 9.66 km. N.W. Dripping Springs (<named-content xmlns:xlink="http://www.w3.org/1999/xlink" content-type="dwc:verbatimCoordinates" xlink:type="simple"><named-content content-type="geo-json" specific-use="{&#34;type&#34;:&#34;Point&#34;,&#34;coordinates&#34;:[-98.184000,30.226000]}" id="NCID0E3UDI" xlink:type="simple">30.226, -98.184</named-content></named-content>), E.G. Riley, 24 Feb-30 Mar 2006, pitfall, <italic><tp:taxon-name><tp:taxon-name-part taxon-name-part-type="genus" reg="Juniperus">Juniperus</tp:taxon-name-part></tp:taxon-name></italic>, unmanaged plot (2, <abbrev xmlns:xlink="http://www.w3.org/1999/xlink" content-type="institution" xlink:title="Edward G. Riley Insect Collection, College Station, Texas, U.S.A." id="ABBRID0EIVDI" xlink:type="simple">EGRC</abbrev>); Hays Co.: 9.66 km. N.W. Dripping Springs (<named-content xmlns:xlink="http://www.w3.org/1999/xlink" content-type="dwc:verbatimCoordinates" xlink:type="simple"><named-content content-type="geo-json" specific-use="{&#34;type&#34;:&#34;Point&#34;,&#34;coordinates&#34;:[-98.184000,30.226000]}" id="NCID0EQVDI" xlink:type="simple">30.226, -98.184</named-content></named-content>), E.G. Riley, 28 Apr-2 Jun 2006, FIT <italic><tp:taxon-name><tp:taxon-name-part taxon-name-part-type="genus" reg="Juniperus">Juniperus</tp:taxon-name-part></tp:taxon-name></italic>, unmanaged plot (1, <abbrev xmlns:xlink="http://www.w3.org/1999/xlink" content-type="institution" xlink:title="Edward G. Riley Insect Collection, College Station, Texas, U.S.A." id="ABBRID0E3VDI" xlink:type="simple">EGRC</abbrev>); Hays Co.: 9.66 km. N.W. Dripping Springs (<named-content xmlns:xlink="http://www.w3.org/1999/xlink" content-type="dwc:verbatimCoordinates" xlink:type="simple"><named-content content-type="geo-json" specific-use="{&#34;type&#34;:&#34;Point&#34;,&#34;coordinates&#34;:[-98.184000,30.226000]}" id="NCID0EEWDI" xlink:type="simple">30.226, -98.184</named-content></named-content>), E.G. Riley, 31 arr-26 Apr 2006, FIT <italic><tp:taxon-name><tp:taxon-name-part taxon-name-part-type="genus" reg="Juniperus">Juniperus</tp:taxon-name-part></tp:taxon-name></italic>, unmanaged plot (1, <abbrev xmlns:xlink="http://www.w3.org/1999/xlink" content-type="institution" xlink:title="Edward G. Riley Insect Collection, College Station, Texas, U.S.A." id="ABBRID0EQWDI" xlink:type="simple">EGRC</abbrev>); Kerr Co.: 10.46 km. S.W. Hunt (<named-content xmlns:xlink="http://www.w3.org/1999/xlink" content-type="dwc:verbatimCoordinates" xlink:type="simple"><named-content content-type="geo-json" specific-use="{&#34;type&#34;:&#34;Point&#34;,&#34;coordinates&#34;:[-99.387000,29.990000]}" id="NCID0EYWDI" xlink:type="simple">29.99, -99.387</named-content></named-content>), E.G. Riley, 28 Apr-2 Jun 2006, pitfall, upland deciduous forest (1, <abbrev xmlns:xlink="http://www.w3.org/1999/xlink" content-type="institution" xlink:title="Edward G. Riley Insect Collection, College Station, Texas, U.S.A." id="ABBRID0E4WDI" xlink:type="simple">EGRC</abbrev>); Sabine Co.: 14.48 km. E. Hemphill ‘Beech Bottom’ (<named-content xmlns:xlink="http://www.w3.org/1999/xlink" content-type="dwc:verbatimCoordinates" xlink:type="simple"><named-content content-type="geo-json" specific-use="{&#34;type&#34;:&#34;Point&#34;,&#34;coordinates&#34;:[-93.710000,31.380000]}" id="NCID0EFXDI" xlink:type="simple">31.38, -93.71</named-content></named-content>), R.S. Anderson, 11 May 1988, beech/magnolia berlese (1, <named-content xmlns:xlink="http://www.w3.org/1999/xlink" content-type="dwc:institutional_code" xlink:type="simple">CUAC</named-content>); Sabine Co.: 14.48 km. E. Hemphill ‘Beech Bottom’ (<named-content xmlns:xlink="http://www.w3.org/1999/xlink" content-type="dwc:verbatimCoordinates" xlink:type="simple"><named-content content-type="geo-json" specific-use="{&#34;type&#34;:&#34;Point&#34;,&#34;coordinates&#34;:[-93.710000,31.380000]}" id="NCID0ESXDI" xlink:type="simple">31.38, -93.71</named-content></named-content>), R.S. Anderson &amp; E. Morris, 8 Mar 1989, beech/magnolia berlese (1, <named-content xmlns:xlink="http://www.w3.org/1999/xlink" content-type="dwc:institutional_code" xlink:type="simple">CUAC</named-content>); Sabine Co.: 14.48 km. E. Hemphill ‘Beech Bottom’ (<named-content xmlns:xlink="http://www.w3.org/1999/xlink" content-type="dwc:verbatimCoordinates" xlink:type="simple"><named-content content-type="geo-json" specific-use="{&#34;type&#34;:&#34;Point&#34;,&#34;coordinates&#34;:[-93.710000,31.380000]}" id="NCID0E6XDI" xlink:type="simple">31.38, -93.71</named-content></named-content>), E. Riley &amp; E. Morris, 24 Apr 1989, beech/magnolia berlese (1, <named-content xmlns:xlink="http://www.w3.org/1999/xlink" content-type="dwc:institutional_code" xlink:type="simple">CUAC</named-content>); Sabine Co.: 14.48 km. E. Hemphill, Beech Bottom (<named-content xmlns:xlink="http://www.w3.org/1999/xlink" content-type="dwc:verbatimCoordinates" xlink:type="simple"><named-content content-type="geo-json" specific-use="{&#34;type&#34;:&#34;Point&#34;,&#34;coordinates&#34;:[-93.706000,31.386000]}" id="NCID0EMYDI" xlink:type="simple">31.386, -93.706</named-content></named-content>), R.S. Anderson, 11 May 1988, litter, beech-magnolia forest (10, <named-content xmlns:xlink="http://www.w3.org/1999/xlink" content-type="dwc:institutional_code" xlink:type="simple">CMNC</named-content>; 1, <abbrev xmlns:xlink="http://www.w3.org/1999/xlink" content-type="institution" xlink:title="Charles W. O’Brien Insect Collection, Green Valley, Arizona, U.S.A." id="ABBRID0EWYDI" xlink:type="simple">CWOB</abbrev>); Sabine Co.: 14.48 km. E. Hemphill, Beech Bottom (<named-content xmlns:xlink="http://www.w3.org/1999/xlink" content-type="dwc:verbatimCoordinates" xlink:type="simple"><named-content content-type="geo-json" specific-use="{&#34;type&#34;:&#34;Point&#34;,&#34;coordinates&#34;:[-93.706000,31.386000]}" id="NCID0E5YDI" xlink:type="simple">31.386, -93.706</named-content></named-content>), R. Anderson; E. Morris, 8 Mar 1989, litter, beech-magnolia forest (9, <named-content xmlns:xlink="http://www.w3.org/1999/xlink" content-type="dwc:institutional_code" xlink:type="simple">CMNC</named-content>; 1, <abbrev xmlns:xlink="http://www.w3.org/1999/xlink" content-type="institution" xlink:title="Charles W. O’Brien Insect Collection, Green Valley, Arizona, U.S.A." id="ABBRID0EIZDI" xlink:type="simple">CWOB</abbrev>); Sabine Co.: 14.48 km. E. Hemphill, Beech Bottom (<named-content xmlns:xlink="http://www.w3.org/1999/xlink" content-type="dwc:verbatimCoordinates" xlink:type="simple"><named-content content-type="geo-json" specific-use="{&#34;type&#34;:&#34;Point&#34;,&#34;coordinates&#34;:[-93.706000,31.386000]}" id="NCID0EQZDI" xlink:type="simple">31.386, -93.706</named-content></named-content>), R. Anderson; E. Riley; E. Morris, 24 Apr 1989, litter, beech-magnolia forest (6, <named-content xmlns:xlink="http://www.w3.org/1999/xlink" content-type="dwc:institutional_code" xlink:type="simple">CMNC</named-content>); Sabine Co.: 14.48 km. E. Hemphill, Beech Bottom (<named-content xmlns:xlink="http://www.w3.org/1999/xlink" content-type="dwc:verbatimCoordinates" xlink:type="simple"><named-content content-type="geo-json" specific-use="{&#34;type&#34;:&#34;Point&#34;,&#34;coordinates&#34;:[-93.706000,31.386000]}" id="NCID0E4ZDI" xlink:type="simple">31.386, -93.706</named-content></named-content>), E. Morris; R. Anderson, 18–26 Apr 1989, FIT, beech-magnolia forest (1, <named-content xmlns:xlink="http://www.w3.org/1999/xlink" content-type="dwc:institutional_code" xlink:type="simple">CMNC</named-content>); Sabine Co.: 14.48 km. E. Hemphill, Beech Bottom (<named-content xmlns:xlink="http://www.w3.org/1999/xlink" content-type="dwc:verbatimCoordinates" xlink:type="simple"><named-content content-type="geo-json" specific-use="{&#34;type&#34;:&#34;Point&#34;,&#34;coordinates&#34;:[-93.706000,31.386000]}" id="NCID0EK1DI" xlink:type="simple">31.386, -93.706</named-content></named-content>), E. Morris; R. Anderson, 9–16 Apr 1989, FIT, beech-magnolia forest (3, <named-content xmlns:xlink="http://www.w3.org/1999/xlink" content-type="dwc:institutional_code" xlink:type="simple">CMNC</named-content>); Tyler Co.: 4.5 km. W., 3.05 km. N. Spurger, Big Thicket Natural Preserve, Beech Woods Trail (<named-content xmlns:xlink="http://www.w3.org/1999/xlink" content-type="dwc:verbatimCoordinates" xlink:type="simple"><named-content content-type="geo-json" specific-use="{&#34;type&#34;:&#34;Point&#34;,&#34;coordinates&#34;:[-94.227000,30.720000]}" id="NCID0EX1DI" xlink:type="simple">30.72, -94.227</named-content></named-content>), R.S. Anderson, 12 May 1988, beech/magnolia leaf litter (6, <named-content xmlns:xlink="http://www.w3.org/1999/xlink" content-type="dwc:institutional_code" xlink:type="simple">CMNC</named-content>); Travis Co.: vic. Long Hollow Creek (<named-content xmlns:xlink="http://www.w3.org/1999/xlink" content-type="dwc:verbatimCoordinates" xlink:type="simple"><named-content content-type="geo-json" specific-use="{&#34;type&#34;:&#34;Point&#34;,&#34;coordinates&#34;:[-97.875000,30.458000]}" id="NCID0EE2DI" xlink:type="simple">30.458, -97.875</named-content></named-content>), 17 Mar 1994, E.G. Riley, berlese forest litter (2, <named-content xmlns:xlink="http://www.w3.org/1999/xlink" content-type="dwc:institutional_code" xlink:type="simple">TAMU</named-content>); Travis Co.: vic. Long Hollow Creek (<named-content xmlns:xlink="http://www.w3.org/1999/xlink" content-type="dwc:verbatimCoordinates" xlink:type="simple"><named-content content-type="geo-json" specific-use="{&#34;type&#34;:&#34;Point&#34;,&#34;coordinates&#34;:[-97.875000,30.458000]}" id="NCID0ER2DI" xlink:type="simple">30.458, -97.875</named-content></named-content>), 7 May 1994, E.G. Riley, berlese forest litter (3, <named-content xmlns:xlink="http://www.w3.org/1999/xlink" content-type="dwc:institutional_code" xlink:type="simple">TAMU</named-content>); Tyler Co.: 4.5 km. W., 3.05 km. N. Spurger, Big Thicket Natural Preserve, Beech Woods Trail (<named-content xmlns:xlink="http://www.w3.org/1999/xlink" content-type="dwc:verbatimCoordinates" xlink:type="simple"><named-content content-type="geo-json" specific-use="{&#34;type&#34;:&#34;Point&#34;,&#34;coordinates&#34;:[-94.227000,30.720000]}" id="NCID0E52DI" xlink:type="simple">30.72, -94.227</named-content></named-content>), R.S. Anderson, 24 Apr 1988, beech/magnolia leaf litter (3, <named-content xmlns:xlink="http://www.w3.org/1999/xlink" content-type="dwc:institutional_code" xlink:type="simple">CMNC</named-content>); Tyler Co.: Big Thicket National Preserve, 4.5 km. W, 3.05 km. N. Spurger, Beech Woods Trail (<named-content xmlns:xlink="http://www.w3.org/1999/xlink" content-type="dwc:verbatimCoordinates" xlink:type="simple"><named-content content-type="geo-json" specific-use="{&#34;type&#34;:&#34;Point&#34;,&#34;coordinates&#34;:[-94.230000,30.720000]}" id="NCID0EL3DI" xlink:type="simple">30.72, -94.23</named-content></named-content>), R.S. Anderson, 24 Apr 1988, beech/magnolia berlese (1, <named-content xmlns:xlink="http://www.w3.org/1999/xlink" content-type="dwc:institutional_code" xlink:type="simple">CUAC</named-content>); Tyler Co.: Highway 190 at FM 256 (<named-content xmlns:xlink="http://www.w3.org/1999/xlink" content-type="dwc:verbatimCoordinates" xlink:type="simple"><named-content content-type="geo-json" specific-use="{&#34;type&#34;:&#34;Point&#34;,&#34;coordinates&#34;:[-94.500000,30.760000]}" id="NCID0EY3DI" xlink:type="simple">30.76, -94.50</named-content></named-content>), R.H. Turnbow Jr., 8 Feb 2003, berlese leaf litter (1, <abbrev xmlns:xlink="http://www.w3.org/1999/xlink" content-type="institution" xlink:title="Charles W. O’Brien Insect Collection, Green Valley, Arizona, U.S.A." id="ABBRID0E43DI" xlink:type="simple">CWOB</abbrev>). <bold>ARKANSAS</bold>: Pike Co.: Crater of Diamonds State Park (<named-content xmlns:xlink="http://www.w3.org/1999/xlink" content-type="dwc:verbatimCoordinates" xlink:type="simple"><named-content content-type="geo-json" specific-use="{&#34;type&#34;:&#34;Point&#34;,&#34;coordinates&#34;:[-93.670000,34.040000]}" id="NCID0EH4DI" xlink:type="simple">34.04, -93.67</named-content></named-content>), R.S. Anderson, 13 Aug 1988, hardwood berlese (1, <named-content xmlns:xlink="http://www.w3.org/1999/xlink" content-type="dwc:institutional_code" xlink:type="simple">CMNC</named-content>). <bold>LOUISIANA</bold>: Calcasieu Par.: Sam Houston Jones State Park (<named-content xmlns:xlink="http://www.w3.org/1999/xlink" content-type="dwc:verbatimCoordinates" xlink:type="simple"><named-content content-type="geo-json" specific-use="{&#34;type&#34;:&#34;Point&#34;,&#34;coordinates&#34;:[-93.270000,30.300000]}" id="NCID0EW4DI" xlink:type="simple">30.3, -93.27</named-content></named-content>), A. <!--PageBreak-->Cline; A. Tishechkin, 11 Feb 2002, leaf litter (2, <named-content xmlns:xlink="http://www.w3.org/1999/xlink" content-type="dwc:institutional_code" xlink:type="simple">CMNC</named-content>); Evangeline Par.: Chicot State Park (<named-content xmlns:xlink="http://www.w3.org/1999/xlink" content-type="dwc:verbatimCoordinates" xlink:type="simple"><named-content content-type="geo-json" specific-use="{&#34;type&#34;:&#34;Point&#34;,&#34;coordinates&#34;:[-92.280000,30.800000]}" id="NCID0EF5DI" xlink:type="simple">30.8, -92.28</named-content></named-content>), A. Tishechkin, 19 Feb 2004, berlese (1, <named-content xmlns:xlink="http://www.w3.org/1999/xlink" content-type="dwc:institutional_code" xlink:type="simple">CMNC</named-content>); Evangeline Par.: Chicot State Park (<named-content xmlns:xlink="http://www.w3.org/1999/xlink" content-type="dwc:verbatimCoordinates" xlink:type="simple"><named-content content-type="geo-json" specific-use="{&#34;type&#34;:&#34;Point&#34;,&#34;coordinates&#34;:[-92.278000,30.794000]}" id="NCID0ES5DI" xlink:type="simple">30.794, -92.278</named-content></named-content>), A.K. Tishechkin, 19 Feb 2004, berlese (1, <named-content xmlns:xlink="http://www.w3.org/1999/xlink" content-type="dwc:institutional_code" xlink:type="simple">CUAC</named-content>); Madison Par.: Tallulah, Tensas National Wildlife Refuge (<named-content xmlns:xlink="http://www.w3.org/1999/xlink" content-type="dwc:verbatimCoordinates" xlink:type="simple"><named-content content-type="geo-json" specific-use="{&#34;type&#34;:&#34;Point&#34;,&#34;coordinates&#34;:[-91.340000,32.340000]}" id="NCID0E65DI" xlink:type="simple">32.34, -91.34</named-content></named-content>), S.T. Dash, 24 Mar 2004, leaf litter (1, <named-content xmlns:xlink="http://www.w3.org/1999/xlink" content-type="dwc:institutional_code" xlink:type="simple">CMNC</named-content>); Natchitoches Par.: Kisatchie National Forest, Red Bluff Camp (<named-content xmlns:xlink="http://www.w3.org/1999/xlink" content-type="dwc:verbatimCoordinates" xlink:type="simple"><named-content content-type="geo-json" specific-use="{&#34;type&#34;:&#34;Point&#34;,&#34;coordinates&#34;:[-93.140000,31.500000]}" id="NCID0EM6DI" xlink:type="simple">31.5, -93.14</named-content></named-content>), E. Riley; L. Prochaska, 1 Apr 1989, berlese beech/magnolia/pine litter (1, <named-content xmlns:xlink="http://www.w3.org/1999/xlink" content-type="dwc:institutional_code" xlink:type="simple">CMNC</named-content>); Pointe Coupee Par.: Sam Houston Jones State Park (<named-content xmlns:xlink="http://www.w3.org/1999/xlink" content-type="dwc:verbatimCoordinates" xlink:type="simple"><named-content content-type="geo-json" specific-use="{&#34;type&#34;:&#34;Point&#34;,&#34;coordinates&#34;:[-93.259000,30.297000]}" id="NCID0EZ6DI" xlink:type="simple">30.297, -93.259</named-content></named-content>), 19 Feb 2003, A.R. Cline (1, <abbrev xmlns:xlink="http://www.w3.org/1999/xlink" content-type="institution" xlink:title="Charles W. O’Brien Insect Collection, Green Valley, Arizona, U.S.A." id="ABBRID0E56DI" xlink:type="simple">CWOB</abbrev>).</p></tp:treatment-sec></tp:taxon-treatment>
