# Supplementary material for: A revision of the genus Eurhoptus LeConte, 1876 (Curculionidae, Cryptorhynchinae) of America north of Mexico
Source: Zookeys. 2018 Oct 2;(787):37–80. doi: 10.3897/zookeys.787.26948 (PMC6177525; doi:10.3897/zookeys.787.26948)
Supplement: XML Treatment for Eurhoptus rileyi [file zookeys.787.26948-treatment6.xml]

<!DOCTYPE tp:taxon-treatment
  PUBLIC "-//TaxonX//DTD Taxonomic Treatment Publishing DTD v0 20100105//EN" "tax-treatment-NSO.dtd">
<tp:taxon-treatment xmlns:tp="http://www.plazi.org/taxpub"><tp:treatment-meta><kwd-group><label>Taxon classification</label><kwd><named-content xmlns:xlink="http://www.w3.org/1999/xlink" content-type="kingdom">Animalia</named-content></kwd><kwd><named-content xmlns:xlink="http://www.w3.org/1999/xlink" content-type="order">Coleoptera</named-content></kwd><kwd><named-content xmlns:xlink="http://www.w3.org/1999/xlink" content-type="family">Curculionidae</named-content></kwd></kwd-group><mixed-citation publication-type="journal"><person-group><name><surname>Anderson</surname><given-names>Robert S.</given-names></name><name><surname>Caterino</surname><given-names>Michael S.</given-names></name></person-group><article-title>A revision of the genus <italic><tp:taxon-name><tp:taxon-name-part taxon-name-part-type="genus" reg="Eurhoptus">Eurhoptus</tp:taxon-name-part></tp:taxon-name></italic> LeConte, 1876 (<tp:taxon-name><tp:taxon-name-part taxon-name-part-type="family">Curculionidae</tp:taxon-name-part></tp:taxon-name>, <tp:taxon-name><tp:taxon-name-part taxon-name-part-type="subfamily">Cryptorhynchinae</tp:taxon-name-part></tp:taxon-name>) of America north of Mexico</article-title><source>Zookeys</source><day>2</day><month>10</month><year>2018</year><volume>2018</volume><issue>787</issue><fpage>37</fpage><lpage>80</lpage><pub-id pub-id-type="doi">10.3897/zookeys.787.26948</pub-id></mixed-citation></tp:treatment-meta><tp:nomenclature><tp:taxon-name>
              <tp:taxon-name-part taxon-name-part-type="genus" reg="Eurhoptus">Eurhoptus</tp:taxon-name-part>
              <tp:taxon-name-part taxon-name-part-type="species" reg="rileyi">rileyi</tp:taxon-name-part>
              <object-id xmlns:xlink="http://www.w3.org/1999/xlink" content-type="zoobank" xlink:type="simple">http://zoobank.org/DB5D4864-1058-444F-B71E-58F0871998C7</object-id>
            </tp:taxon-name><tp:taxon-authority>Anderson &amp; Caterino</tp:taxon-authority><tp:taxon-status xmlns:xlink="http://www.w3.org/1999/xlink" xlink:type="simple">sp. n.</tp:taxon-status><xref ref-type="fig" rid="F5">Figures 5</xref><xref ref-type="fig" rid="F10">, 10</xref></tp:nomenclature><tp:treatment-sec sec-type="description" id="SECID0EVBAK"><title>Description.</title><p>Body length (exclusive of head and rostrum) 3.2 mm, cuticle almost fully covered with broad, flat scales and scattered short, broad recurved, seta-like scales. Pronotum with lateral margins rounded, margins strongly constricted at about apical one-third such that apical one-third is distinctly tubulate, greatest width at about basal one-third, medially sulcate, median line glabrous, impunctate. Elytra strongly rounded dorsally and laterally, striae distinct, of small punctures; all elytral intervals evenly elevated, slightly rounded, each with single row of broad recurved seta-like scales. Metaventrite medially slightly impressed behind mesoventral cup. Abdomen with ventrite 1 with large median deep glabrous shining pit, area around pit with dense, fine golden inwardly directed scales encircling depression and entering pit along anteriorly along midline such that pit appears somewhat divided. Legs with femora and tibiae fringed with dense erect scales along outer and inner margins, hind tibiae distinctly wider at about midlength. Single specimen likely female, not dissected.</p><fig id="F10" position="float" orientation="portrait"><label>Figure 10.</label><caption><p><italic><tp:taxon-name><tp:taxon-name-part taxon-name-part-type="genus" reg="Eurhoptus">Eurhoptus</tp:taxon-name-part><tp:taxon-name-part taxon-name-part-type="species" reg="rileyi">rileyi</tp:taxon-name-part></tp:taxon-name></italic>. <bold>A</bold> Dorsal view <bold>B</bold> Lateral view <bold>C</bold> Ventral view showing impressions on ventrites.</p></caption><graphic xmlns:xlink="http://www.w3.org/1999/xlink" xlink:href="zookeys-787-037-g010.jpg" position="float" orientation="portrait" xlink:type="simple" id="oo_232385.jpg"/></fig></tp:treatment-sec><tp:treatment-sec sec-type="distribution" id="SECID0EYCAK"><title>Distribution</title><p>(Figure <xref ref-type="fig" rid="F5">5</xref>). This species is known only from a single specimen collected in southern Texas. No records of the species from Mexico are known.</p><fig id="F11" position="float" orientation="portrait"><label>Figure 11.</label><caption><p><italic><tp:taxon-name><tp:taxon-name-part taxon-name-part-type="genus" reg="Eurhoptus">Eurhoptus</tp:taxon-name-part><tp:taxon-name-part taxon-name-part-type="species" reg="occidentalis">occidentalis</tp:taxon-name-part></tp:taxon-name></italic>. <bold>A</bold> Dorsal view <bold>B</bold> Lateral view <bold>C</bold> Ventral view showing impressions on ventrites <bold>D</bold> Dorsal view of aedeagus <bold>E</bold> Lateral view of aedeagus.</p></caption><graphic xmlns:xlink="http://www.w3.org/1999/xlink" xlink:href="zookeys-787-037-g011.jpg" position="float" orientation="portrait" xlink:type="simple" id="oo_232386.jpg"/></fig></tp:treatment-sec><tp:treatment-sec sec-type="etymology" id="SECID0EEEAK"><title>Etymology.</title><p>We name this species after Edward G. Riley (retired), former collections manager at the Texas A &amp; M University Insect Collection, College Station, Texas. An invariable word in genitive.</p></tp:treatment-sec><tp:treatment-sec sec-type="material" id="SECID0EJEAK"><title>Specimens examined.</title><p>Holotype female (<named-content xmlns:xlink="http://www.w3.org/1999/xlink" content-type="dwc:institutional_code" xlink:type="simple">TAMU</named-content>), labelled “USA: TEX: Hidalgo Co. / Bentsen R.G.V.S.P. (site 1) / <named-content xmlns:xlink="http://www.w3.org/1999/xlink" content-type="dwc:verbatimCoordinates" xlink:type="simple"><named-content content-type="geo-json" specific-use="{&#34;type&#34;:&#34;Point&#34;,&#34;coordinates&#34;:[-98.385770,26.178300]}" id="NCID0EXEAK" xlink:type="simple">26.17830°N, 98.38577°W</named-content></named-content> / IX.6–19.2008, FIT-ground / J. King &amp; E. Riley – 0104 / cedar elm forest”, not dissected.</p></tp:treatment-sec><tp:treatment-sec><!--Section generated to contain objects referenced in tp:taxon-treatment.--><fig id="F5" position="float" orientation="portrait"><label>Figure 5.</label><caption><p>Records of <italic><tp:taxon-name><tp:taxon-name-part taxon-name-part-type="genus" reg="Eurhoptus">Eurhoptus</tp:taxon-name-part><tp:taxon-name-part taxon-name-part-type="species" reg="sordidus">sordidus</tp:taxon-name-part></tp:taxon-name></italic>, <italic><tp:taxon-name><tp:taxon-name-part taxon-name-part-type="genus" reg="Eurhoptus">E.</tp:taxon-name-part><tp:taxon-name-part taxon-name-part-type="species" reg="occidentalis">occidentalis</tp:taxon-name-part></tp:taxon-name></italic>, and <italic><tp:taxon-name><tp:taxon-name-part taxon-name-part-type="genus" reg="Eurhoptus">E.</tp:taxon-name-part><tp:taxon-name-part taxon-name-part-type="species" reg="rileyi">rileyi</tp:taxon-name-part></tp:taxon-name></italic>.</p></caption><graphic xmlns:xlink="http://www.w3.org/1999/xlink" xlink:href="zookeys-787-037-g005.jpg" position="float" orientation="portrait" xlink:type="simple" id="oo_232380.jpg"/></fig></tp:treatment-sec></tp:taxon-treatment>
