# Supplementary material for: A revision of the genus Eurhoptus LeConte, 1876 (Curculionidae, Cryptorhynchinae) of America north of Mexico
Source: Zookeys. 2018 Oct 2;(787):37–80. doi: 10.3897/zookeys.787.26948 (PMC6177525; doi:10.3897/zookeys.787.26948)
Supplement: XML Treatment for Eurhoptus occidentalis [file zookeys.787.26948-treatment7.xml]

<!DOCTYPE tp:taxon-treatment
  PUBLIC "-//TaxonX//DTD Taxonomic Treatment Publishing DTD v0 20100105//EN" "tax-treatment-NSO.dtd">
<tp:taxon-treatment xmlns:tp="http://www.plazi.org/taxpub"><tp:treatment-meta><kwd-group><label>Taxon classification</label><kwd><named-content xmlns:xlink="http://www.w3.org/1999/xlink" content-type="kingdom">Animalia</named-content></kwd><kwd><named-content xmlns:xlink="http://www.w3.org/1999/xlink" content-type="order">Coleoptera</named-content></kwd><kwd><named-content xmlns:xlink="http://www.w3.org/1999/xlink" content-type="family">Curculionidae</named-content></kwd></kwd-group><mixed-citation publication-type="journal"><person-group><name><surname>Anderson</surname><given-names>Robert S.</given-names></name><name><surname>Caterino</surname><given-names>Michael S.</given-names></name></person-group><article-title>A revision of the genus <italic><tp:taxon-name><tp:taxon-name-part taxon-name-part-type="genus" reg="Eurhoptus">Eurhoptus</tp:taxon-name-part></tp:taxon-name></italic> LeConte, 1876 (<tp:taxon-name><tp:taxon-name-part taxon-name-part-type="family">Curculionidae</tp:taxon-name-part></tp:taxon-name>, <tp:taxon-name><tp:taxon-name-part taxon-name-part-type="subfamily">Cryptorhynchinae</tp:taxon-name-part></tp:taxon-name>) of America north of Mexico</article-title><source>Zookeys</source><day>2</day><month>10</month><year>2018</year><volume>2018</volume><issue>787</issue><fpage>37</fpage><lpage>80</lpage><pub-id pub-id-type="doi">10.3897/zookeys.787.26948</pub-id></mixed-citation></tp:treatment-meta><tp:nomenclature><tp:taxon-name>
              <tp:taxon-name-part taxon-name-part-type="genus" reg="Eurhoptus">Eurhoptus</tp:taxon-name-part>
              <tp:taxon-name-part taxon-name-part-type="species" reg="occidentalis">occidentalis</tp:taxon-name-part>
              <object-id xmlns:xlink="http://www.w3.org/1999/xlink" content-type="zoobank" xlink:type="simple">http://zoobank.org/B207EA8E-A7D6-4D1E-9383-EB12A142D8E4</object-id>
            </tp:taxon-name><tp:taxon-authority>Anderson &amp; Caterino</tp:taxon-authority><tp:taxon-status xmlns:xlink="http://www.w3.org/1999/xlink" xlink:type="simple">sp. n.</tp:taxon-status><xref ref-type="fig" rid="F5">Figures 5</xref><xref ref-type="fig" rid="F11">, 11</xref><!--PageBreak--></tp:nomenclature><tp:treatment-sec sec-type="description" id="SECID0EOGAK"><title>Description.</title><p>Body length (exclusive of head and rostrum) 1.8–2.7 mm, cuticle largely bare, variously covered with dense, short, fine recurved seta-like scales only. Pronotum <!--PageBreak-->with lateral margins rounded, margins constricted at about apical one-third such that apical one-third is tubulate, greatest width at about basal one-third, not medially carinate. Elytra strongly rounded dorsally and laterally, striae distinct, punctures moderate in size and depth; all elytral intervals evenly elevated, slightly rounded, each with single row of dense, fine recurved seta-like scales. Metaventrite medially slightly impressed behind mesoventral cup. Abdomen with ventrite 1 with pair of obliquely arranged transversely elongate pits which are separate medially, and with second pair of small rounded pits along posterior margin of ventrite; ventrite 5 with small pair of central, rounded impressions. Legs with femora and tibiae at most fringed with a few erect scales especially along outer margin of tibiae, hind tibiae subequal in width throughout most of length. Aedeagus about as long as one-half length of aedeagal apodemes, in lateral view slightly ventrally curved, in dorsal view with margins gradually convergent from base to apex, apex not produced, broadly rounded. Internal sac with large distinct apical sclerite complex, with median pyriform sclerite, bordered laterally by pair of apically convergent longitudinal bars these each bordered posteriorly by well-defined transverse pyriform sclerite, longitudinal bars not well-defined.</p></tp:treatment-sec><tp:treatment-sec sec-type="distribution" id="SECID0EWGAK"><title>Distribution</title><p>(Map 2). This species is distributed in west Texas in the Guadalupe and Chisos Mountains. Despite extensive sampling, no specimens are known from New Mexico or Arizona.</p><!--PageBreak--></tp:treatment-sec><tp:treatment-sec sec-type="etymology" id="SECID0E3GAK"><title>Etymology.</title><p>We name this species “<tp:taxon-name><tp:taxon-name-part taxon-name-part-type="genus" reg="Eurhoptus"/><tp:taxon-name-part taxon-name-part-type="species" reg="occidentalis">occidentalis</tp:taxon-name-part></tp:taxon-name>” (L., an adjective or participle in the nominative singular, westerly, connected or coming from the west) after its western Texas distribution.</p></tp:treatment-sec><tp:treatment-sec sec-type="material" id="SECID0ELHAK"><title>Specimens examined.</title><p>Holotype male (<named-content xmlns:xlink="http://www.w3.org/1999/xlink" content-type="dwc:institutional_code" xlink:type="simple">CMNC</named-content>), labelled “USA: TEX: Brewster Co. / <named-content xmlns:xlink="http://www.w3.org/1999/xlink" content-type="dwc:verbatimCoordinates" xlink:type="simple"><named-content content-type="geo-json" specific-use="{&#34;type&#34;:&#34;Point&#34;,&#34;coordinates&#34;:[-103.253900,29.261100]}" id="NCID0EZHAK" xlink:type="simple">29.2611°N, 103.2539°W</named-content></named-content> / BigBend NP, Pine Cyn / 1615 m, ix.6.1988, hardwd / Berlese, R.S. Anderson”, dissected. Paratypes (261): <bold>TEXAS</bold>: Brewster Co.: Big Bend National Park, Pine Canyon, 1615 m (<named-content xmlns:xlink="http://www.w3.org/1999/xlink" content-type="dwc:verbatimCoordinates" xlink:type="simple"><named-content content-type="geo-json" specific-use="{&#34;type&#34;:&#34;Point&#34;,&#34;coordinates&#34;:[-103.253900,29.261100]}" id="NCID0EDIAK" xlink:type="simple">29.2611, -103.2539</named-content></named-content>), R.S. Anderson, 6 Sep 1988, hardwood litter berlese (26, <named-content xmlns:xlink="http://www.w3.org/1999/xlink" content-type="dwc:institutional_code" xlink:type="simple">CMNC</named-content>; 3, <named-content xmlns:xlink="http://www.w3.org/1999/xlink" content-type="dwc:institutional_code" xlink:type="simple">CNCI</named-content>); Brewster Co.: Big Bend National Park, Oak Canyon (<named-content xmlns:xlink="http://www.w3.org/1999/xlink" content-type="dwc:verbatimCoordinates" xlink:type="simple"><named-content content-type="geo-json" specific-use="{&#34;type&#34;:&#34;Point&#34;,&#34;coordinates&#34;:[-103.340000,29.280000]}" id="NCID0EVIAK" xlink:type="simple">29.28, -103.34</named-content></named-content>), R.S. Anderson, 8 Sep 1988, hardwood berlese (1, <named-content xmlns:xlink="http://www.w3.org/1999/xlink" content-type="dwc:institutional_code" xlink:type="simple">CUAC</named-content>); Brewster Co.: Big Bend National Park, Pine Canyon (<named-content xmlns:xlink="http://www.w3.org/1999/xlink" content-type="dwc:verbatimCoordinates" xlink:type="simple"><named-content content-type="geo-json" specific-use="{&#34;type&#34;:&#34;Point&#34;,&#34;coordinates&#34;:[-103.240000,29.270000]}" id="NCID0ECJAK" xlink:type="simple">29.27, -103.24</named-content></named-content>), R.S. Anderson, 6 Sep 1988, hardwood berlese (1, <named-content xmlns:xlink="http://www.w3.org/1999/xlink" content-type="dwc:institutional_code" xlink:type="simple">CUAC</named-content>); Brewster Co.: Big Bend National Park, Window Trail (<named-content xmlns:xlink="http://www.w3.org/1999/xlink" content-type="dwc:verbatimCoordinates" xlink:type="simple"><named-content content-type="geo-json" specific-use="{&#34;type&#34;:&#34;Point&#34;,&#34;coordinates&#34;:[-103.320000,29.270000]}" id="NCID0EPJAK" xlink:type="simple">29.27, -103.32</named-content></named-content>), W. Suter, 29 May 1983, moldy log (1, <named-content xmlns:xlink="http://www.w3.org/1999/xlink" content-type="dwc:institutional_code" xlink:type="simple">CUAC</named-content>); Brewster Co.: Big Bend National Park, Boot Canyon &amp; Emory Peak Trail, 2070 m (<named-content xmlns:xlink="http://www.w3.org/1999/xlink" content-type="dwc:verbatimCoordinates" xlink:type="simple"><named-content content-type="geo-json" specific-use="{&#34;type&#34;:&#34;Point&#34;,&#34;coordinates&#34;:[-103.304000,29.245000]}" id="NCID0E3JAK" xlink:type="simple">29.245, -103.304</named-content></named-content>), R.S. Anderson, 7 Sep 1988, berlese hardwood litter (1, <named-content xmlns:xlink="http://www.w3.org/1999/xlink" content-type="dwc:institutional_code" xlink:type="simple">CMNC</named-content>); Brewster Co.: Big Bend National Park, Boot Spring, 6300’ (<named-content xmlns:xlink="http://www.w3.org/1999/xlink" content-type="dwc:verbatimCoordinates" xlink:type="simple"><named-content content-type="geo-json" specific-use="{&#34;type&#34;:&#34;Point&#34;,&#34;coordinates&#34;:[-103.298000,29.240000]}" id="NCID0EJKAK" xlink:type="simple">29.24, -103.298</named-content></named-content>), S.B. Peck, 7 Aug 1975, oak-maple litter (1, <named-content xmlns:xlink="http://www.w3.org/1999/xlink" content-type="dwc:institutional_code" xlink:type="simple">CMNC</named-content>); Brewster Co.: Big Bend National Park, Cattail Falls, 1310 m (<named-content xmlns:xlink="http://www.w3.org/1999/xlink" content-type="dwc:verbatimCoordinates" xlink:type="simple"><named-content content-type="geo-json" specific-use="{&#34;type&#34;:&#34;Point&#34;,&#34;coordinates&#34;:[-103.336000,29.273000]}" id="NCID0EWKAK" xlink:type="simple">29.273, -103.336</named-content></named-content>), R.S. Anderson, 6 Sep 1988, berlese hardwood litter (14, <named-content xmlns:xlink="http://www.w3.org/1999/xlink" content-type="dwc:institutional_code" xlink:type="simple">CMNC</named-content>; 4, <named-content xmlns:xlink="http://www.w3.org/1999/xlink" content-type="dwc:institutional_code" xlink:type="simple">TAMU</named-content>); Brewster Co.: Big Bend National Park, Cattail Falls (<named-content xmlns:xlink="http://www.w3.org/1999/xlink" content-type="dwc:verbatimCoordinates" xlink:type="simple"><named-content content-type="geo-json" specific-use="{&#34;type&#34;:&#34;Point&#34;,&#34;coordinates&#34;:[-103.335600,29.273000]}" id="NCID0EILAK" xlink:type="simple">29.273, -103.3356</named-content></named-content>), R.S. Anderson, hardwood berlese (1, <named-content xmlns:xlink="http://www.w3.org/1999/xlink" content-type="dwc:institutional_code" xlink:type="simple">CUAC</named-content>); Brewster Co.: Big Bend National Park, Cattail Falls, (<named-content xmlns:xlink="http://www.w3.org/1999/xlink" content-type="dwc:verbatimCoordinates" xlink:type="simple"><named-content content-type="geo-json" specific-use="{&#34;type&#34;:&#34;Point&#34;,&#34;coordinates&#34;:[-103.336000,29.273000]}" id="NCID0EVLAK" xlink:type="simple">29.273, -103.336</named-content></named-content>), C.E. Carlton, 4 Aug 2000, berlese (10, <named-content xmlns:xlink="http://www.w3.org/1999/xlink" content-type="dwc:institutional_code" xlink:type="simple">LSAM</named-content>); Brewster Co.: Big Bend National Park, below Cattail Falls, (<named-content xmlns:xlink="http://www.w3.org/1999/xlink" content-type="dwc:verbatimCoordinates" xlink:type="simple"><named-content content-type="geo-json" specific-use="{&#34;type&#34;:&#34;Point&#34;,&#34;coordinates&#34;:[-103.317000,29.275000]}" id="NCID0ECMAK" xlink:type="simple">29.275, -103.317</named-content></named-content>), W. Suter, 30 Mar 1983, oak treehole (16, <abbrev xmlns:xlink="http://www.w3.org/1999/xlink" content-type="institution" xlink:title="Charles W. O’Brien Insect Collection, Green Valley, Arizona, U.S.A." id="ABBRID0EHMAK" xlink:type="simple">CWOB</abbrev>); Brewster Co.: Big Bend National Park, Cattail Falls, 4300’ (<named-content xmlns:xlink="http://www.w3.org/1999/xlink" content-type="dwc:verbatimCoordinates" xlink:type="simple"><named-content content-type="geo-json" specific-use="{&#34;type&#34;:&#34;Point&#34;,&#34;coordinates&#34;:[-103.336000,29.273000]}" id="NCID0EPMAK" xlink:type="simple">29.273, -103.336</named-content></named-content>), S.B. Peck, 5 Aug 1975, forest litter (10, <named-content xmlns:xlink="http://www.w3.org/1999/xlink" content-type="dwc:institutional_code" xlink:type="simple">CMNC</named-content>; 7, <abbrev xmlns:xlink="http://www.w3.org/1999/xlink" content-type="institution" xlink:title="Charles W. O’Brien Insect Collection, Green Valley, Arizona, U.S.A." id="ABBRID0EZMAK" xlink:type="simple">CWOB</abbrev>); Brewster Co.: Big Bend National Park, Green Gulch, 1700m (<named-content xmlns:xlink="http://www.w3.org/1999/xlink" content-type="dwc:verbatimCoordinates" xlink:type="simple"><named-content content-type="geo-json" specific-use="{&#34;type&#34;:&#34;Point&#34;,&#34;coordinates&#34;:[-103.284000,29.278000]}" id="NCID0EBNAK" xlink:type="simple">29.278, -103.284</named-content></named-content>), W. Suter, 1 Jun 1983, litter oak-juniper (1, <named-content xmlns:xlink="http://www.w3.org/1999/xlink" content-type="dwc:institutional_code" xlink:type="simple">CMNC</named-content>); Brewster Co.: Big Bend National Park, Green Gulch, nr. Panther Pass, 1700 m (<named-content xmlns:xlink="http://www.w3.org/1999/xlink" content-type="dwc:verbatimCoordinates" xlink:type="simple"><named-content content-type="geo-json" specific-use="{&#34;type&#34;:&#34;Point&#34;,&#34;coordinates&#34;:[-103.284000,29.278000]}" id="NCID0EONAK" xlink:type="simple">29.278, -103.284</named-content></named-content>), W. Suter, 1 Jun 1983, litter oak-juniper (1, <abbrev xmlns:xlink="http://www.w3.org/1999/xlink" content-type="institution" xlink:title="Charles W. O’Brien Insect Collection, Green Valley, Arizona, U.S.A." id="ABBRID0ETNAK" xlink:type="simple">CWOB</abbrev>); Brewster Co.: Big Bend National Park, 7.4 km. up from Basin (<named-content xmlns:xlink="http://www.w3.org/1999/xlink" content-type="dwc:verbatimCoordinates" xlink:type="simple"><named-content content-type="geo-json" specific-use="{&#34;type&#34;:&#34;Point&#34;,&#34;coordinates&#34;:[-103.300000,29.270000]}" id="NCID0E2NAK" xlink:type="simple">29.27, -103.30</named-content></named-content>), C.E. Carlton, 31 Jul 2000, berlese (6, <named-content xmlns:xlink="http://www.w3.org/1999/xlink" content-type="dwc:institutional_code" xlink:type="simple">LSAM</named-content>); Brewster Co.: Big Bend National Park, Lost Mine Trail, (<named-content xmlns:xlink="http://www.w3.org/1999/xlink" content-type="dwc:verbatimCoordinates" xlink:type="simple"><named-content content-type="geo-json" specific-use="{&#34;type&#34;:&#34;Point&#34;,&#34;coordinates&#34;:[-103.280000,29.270000]}" id="NCID0EIOAK" xlink:type="simple">29.27, -103.28</named-content></named-content>), W. Suter, 6 Jun 1983, litter (1, <abbrev xmlns:xlink="http://www.w3.org/1999/xlink" content-type="institution" xlink:title="Charles W. O’Brien Insect Collection, Green Valley, Arizona, U.S.A." id="ABBRID0ENOAK" xlink:type="simple">CWOB</abbrev>); Brewster Co.: Big Bend National Park, Oak Canyon, 1463 m (<named-content xmlns:xlink="http://www.w3.org/1999/xlink" content-type="dwc:verbatimCoordinates" xlink:type="simple"><named-content content-type="geo-json" specific-use="{&#34;type&#34;:&#34;Point&#34;,&#34;coordinates&#34;:[-103.336000,29.281000]}" id="NCID0EVOAK" xlink:type="simple">29.281, -103.336</named-content></named-content>), R.S. Anderson, 8 Sep 1988, berlese hardwood litter (11, <named-content xmlns:xlink="http://www.w3.org/1999/xlink" content-type="dwc:institutional_code" xlink:type="simple">CMNC</named-content>); Brewster Co.: Big Bend National Park, Oak Spring, (<named-content xmlns:xlink="http://www.w3.org/1999/xlink" content-type="dwc:verbatimCoordinates" xlink:type="simple"><named-content content-type="geo-json" specific-use="{&#34;type&#34;:&#34;Point&#34;,&#34;coordinates&#34;:[-103.330000,29.280000]}" id="NCID0ECPAK" xlink:type="simple">29.28, -103.33</named-content></named-content>), W. Suter, 8 Jun 1983, litter under oaks (3, <abbrev xmlns:xlink="http://www.w3.org/1999/xlink" content-type="institution" xlink:title="Charles W. O’Brien Insect Collection, Green Valley, Arizona, U.S.A." id="ABBRID0EHPAK" xlink:type="simple">CWOB</abbrev>); Brewster Co.: Big Bend National Park, Pine Canyon, 1615 m (<named-content xmlns:xlink="http://www.w3.org/1999/xlink" content-type="dwc:verbatimCoordinates" xlink:type="simple"><named-content content-type="geo-json" specific-use="{&#34;type&#34;:&#34;Point&#34;,&#34;coordinates&#34;:[-103.253900,29.261100]}" id="NCID0EPPAK" xlink:type="simple">29.2611, -103.2539</named-content></named-content>), R.S. Anderson, 6 Sep 1988, hardwood litter berlese (6, <abbrev xmlns:xlink="http://www.w3.org/1999/xlink" content-type="institution" xlink:title="The Natural History Museum, London, England" id="ABBRID0EUPAK" xlink:type="simple">BMNH</abbrev>; 18, <named-content xmlns:xlink="http://www.w3.org/1999/xlink" content-type="dwc:institutional_code" xlink:type="simple">CMNC</named-content>; 6, <named-content xmlns:xlink="http://www.w3.org/1999/xlink" content-type="dwc:institutional_code" xlink:type="simple">USNM</named-content>); Brewster Co.: Big Bend National Park, Pine Canyon, 1830 m (<named-content xmlns:xlink="http://www.w3.org/1999/xlink" content-type="dwc:verbatimCoordinates" xlink:type="simple"><named-content content-type="geo-json" specific-use="{&#34;type&#34;:&#34;Point&#34;,&#34;coordinates&#34;:[-103.253000,29.267000]}" id="NCID0EGQAK" xlink:type="simple">29.267, -103.253</named-content></named-content>), S.B. Peck, 9 Aug 1975, oak maple litter (4, <named-content xmlns:xlink="http://www.w3.org/1999/xlink" content-type="dwc:institutional_code" xlink:type="simple">CMNC</named-content>); Brewster Co.: Big Bend National Park, The Window, 4500’ (<named-content xmlns:xlink="http://www.w3.org/1999/xlink" content-type="dwc:verbatimCoordinates" xlink:type="simple"><named-content content-type="geo-json" specific-use="{&#34;type&#34;:&#34;Point&#34;,&#34;coordinates&#34;:[-103.319000,29.275000]}" id="NCID0ETQAK" xlink:type="simple">29.275, -103.319</named-content></named-content>), S.B. Peck, 2 Aug 1975, (9, <named-content xmlns:xlink="http://www.w3.org/1999/xlink" content-type="dwc:institutional_code" xlink:type="simple">CMNC</named-content>); Brewster Co.: Big Bend National Park, Window Outlet, Rd to Cattail Falls, 1200 m (<named-content xmlns:xlink="http://www.w3.org/1999/xlink" content-type="dwc:verbatimCoordinates" xlink:type="simple"><named-content content-type="geo-json" specific-use="{&#34;type&#34;:&#34;Point&#34;,&#34;coordinates&#34;:[-103.340000,29.273000]}" id="NCID0EARAK" xlink:type="simple">29.273, -103.34</named-content></named-content>), R.S. Anderson, 6 Sep 1988, berlese hardwood litter (5, <named-content xmlns:xlink="http://www.w3.org/1999/xlink" content-type="dwc:institutional_code" xlink:type="simple">CMNC</named-content>); Brewster Co.: Big Bend National Park, Window Trail, 1370 m (<named-content xmlns:xlink="http://www.w3.org/1999/xlink" content-type="dwc:verbatimCoordinates" xlink:type="simple"><named-content content-type="geo-json" specific-use="{&#34;type&#34;:&#34;Point&#34;,&#34;coordinates&#34;:[-103.317000,29.275000]}" id="NCID0ENRAK" xlink:type="simple">29.275, -103.317</named-content></named-content>), S.B. Peck, 2 Aug 1975, madrone-oak litter (6, <named-content xmlns:xlink="http://www.w3.org/1999/xlink" content-type="dwc:institutional_code" xlink:type="simple">ASUIC</named-content>; 10, <named-content xmlns:xlink="http://www.w3.org/1999/xlink" content-type="dwc:institutional_code" xlink:type="simple">CMNC</named-content>; 11, <abbrev xmlns:xlink="http://www.w3.org/1999/xlink" content-type="institution" xlink:title="Charles W. O’Brien Insect Collection, Green Valley, Arizona, U.S.A." id="ABBRID0E3RAK" xlink:type="simple">CWOB</abbrev>; 6, <named-content xmlns:xlink="http://www.w3.org/1999/xlink" content-type="dwc:institutional_code" xlink:type="simple">TMMC</named-content>); Brewster Co.: Big Bend <!--PageBreak-->National Park, Window Trail, 1370 m (<named-content xmlns:xlink="http://www.w3.org/1999/xlink" content-type="dwc:verbatimCoordinates" xlink:type="simple"><named-content content-type="geo-json" specific-use="{&#34;type&#34;:&#34;Point&#34;,&#34;coordinates&#34;:[-103.317000,29.275000]}" id="NCID0ELSAK" xlink:type="simple">29.275, -103.317</named-content></named-content>), W. Suter, 29 May 1983 (4, <named-content xmlns:xlink="http://www.w3.org/1999/xlink" content-type="dwc:institutional_code" xlink:type="simple">CMNC</named-content>; 6, <abbrev xmlns:xlink="http://www.w3.org/1999/xlink" content-type="institution" xlink:title="Charles W. O’Brien Insect Collection, Green Valley, Arizona, U.S.A." id="ABBRID0EVSAK" xlink:type="simple">CWOB</abbrev>); Brewster Co.: Big Bend National Park, Window Trail, 1370 m (<named-content xmlns:xlink="http://www.w3.org/1999/xlink" content-type="dwc:verbatimCoordinates" xlink:type="simple"><named-content content-type="geo-json" specific-use="{&#34;type&#34;:&#34;Point&#34;,&#34;coordinates&#34;:[-103.317000,29.275000]}" id="NCID0E4SAK" xlink:type="simple">29.275, -103.317</named-content></named-content>), W. Suter, 27 August 1983 (14, <abbrev xmlns:xlink="http://www.w3.org/1999/xlink" content-type="institution" xlink:title="Charles W. O’Brien Insect Collection, Green Valley, Arizona, U.S.A." id="ABBRID0ECTAK" xlink:type="simple">CWOB</abbrev>); Brewster Co.: Big Bend National Park, Basin Area, (<named-content xmlns:xlink="http://www.w3.org/1999/xlink" content-type="dwc:verbatimCoordinates" xlink:type="simple"><named-content content-type="geo-json" specific-use="{&#34;type&#34;:&#34;Point&#34;,&#34;coordinates&#34;:[-103.300000,29.270000]}" id="NCID0EKTAK" xlink:type="simple">29.27, -103.30</named-content></named-content>), E.G. Riley, 20–21 July 2002, berlese oak ravine litter (10, <abbrev xmlns:xlink="http://www.w3.org/1999/xlink" content-type="institution" xlink:title="Edward G. Riley Insect Collection, College Station, Texas, U.S.A." id="ABBRID0EPTAK" xlink:type="simple">EGRC</abbrev>; 23, <named-content xmlns:xlink="http://www.w3.org/1999/xlink" content-type="dwc:institutional_code" xlink:type="simple">TAMU</named-content>);) ; Brewster Co.: Big Bend National Park, Emory Peak Trail (<named-content xmlns:xlink="http://www.w3.org/1999/xlink" content-type="dwc:verbatimCoordinates" xlink:type="simple"><named-content content-type="geo-json" specific-use="{&#34;type&#34;:&#34;Point&#34;,&#34;coordinates&#34;:[-103.300000,29.260000]}" id="NCID0E3TAK" xlink:type="simple">29.26, -103.30</named-content></named-content>), C.E. Carlton, 4 Aug 2000, berlese (2, <named-content xmlns:xlink="http://www.w3.org/1999/xlink" content-type="dwc:institutional_code" xlink:type="simple">LSAM</named-content>); Culberson Co.: Guadalupe Mountains National Park, McKittrick Canyon (<named-content xmlns:xlink="http://www.w3.org/1999/xlink" content-type="dwc:verbatimCoordinates" xlink:type="simple"><named-content content-type="geo-json" specific-use="{&#34;type&#34;:&#34;Point&#34;,&#34;coordinates&#34;:[-104.780000,31.980000]}" id="NCID0EJUAK" xlink:type="simple">31.98, -104.78</named-content></named-content>), P.W. Kovarik, 4 Sep 1986, leaf litter (2, <named-content xmlns:xlink="http://www.w3.org/1999/xlink" content-type="dwc:institutional_code" xlink:type="simple">CMNC</named-content>).</p></tp:treatment-sec><tp:treatment-sec><!--Section generated to contain objects referenced in tp:taxon-treatment.--><fig id="F5" position="float" orientation="portrait"><label>Figure 5.</label><caption><p>Records of <italic><tp:taxon-name><tp:taxon-name-part taxon-name-part-type="genus" reg="Eurhoptus">Eurhoptus</tp:taxon-name-part><tp:taxon-name-part taxon-name-part-type="species" reg="sordidus">sordidus</tp:taxon-name-part></tp:taxon-name></italic>, <italic><tp:taxon-name><tp:taxon-name-part taxon-name-part-type="genus" reg="Eurhoptus">E.</tp:taxon-name-part><tp:taxon-name-part taxon-name-part-type="species" reg="occidentalis">occidentalis</tp:taxon-name-part></tp:taxon-name></italic>, and <italic><tp:taxon-name><tp:taxon-name-part taxon-name-part-type="genus" reg="Eurhoptus">E.</tp:taxon-name-part><tp:taxon-name-part taxon-name-part-type="species" reg="rileyi">rileyi</tp:taxon-name-part></tp:taxon-name></italic>.</p></caption><graphic xmlns:xlink="http://www.w3.org/1999/xlink" xlink:href="zookeys-787-037-g005.jpg" position="float" orientation="portrait" xlink:type="simple" id="oo_232380.jpg"/></fig><fig id="F11" position="float" orientation="portrait"><label>Figure 11.</label><caption><p><italic><tp:taxon-name><tp:taxon-name-part taxon-name-part-type="genus" reg="Eurhoptus">Eurhoptus</tp:taxon-name-part><tp:taxon-name-part taxon-name-part-type="species" reg="occidentalis">occidentalis</tp:taxon-name-part></tp:taxon-name></italic>. <bold>A</bold> Dorsal view <bold>B</bold> Lateral view <bold>C</bold> Ventral view showing impressions on ventrites <bold>D</bold> Dorsal view of aedeagus <bold>E</bold> Lateral view of aedeagus.</p></caption><graphic xmlns:xlink="http://www.w3.org/1999/xlink" xlink:href="zookeys-787-037-g011.jpg" position="float" orientation="portrait" xlink:type="simple" id="oo_232386.jpg"/></fig></tp:treatment-sec></tp:taxon-treatment>
