# Supplementary material for: A revision of the genus Eurhoptus LeConte, 1876 (Curculionidae, Cryptorhynchinae) of America north of Mexico
Source: Zookeys. 2018 Oct 2;(787):37–80. doi: 10.3897/zookeys.787.26948 (PMC6177525; doi:10.3897/zookeys.787.26948)
Supplement: XML Treatment for Eurhoptus aenigmaticus [file zookeys.787.26948-treatment8.xml]

<!DOCTYPE tp:taxon-treatment
  PUBLIC "-//TaxonX//DTD Taxonomic Treatment Publishing DTD v0 20100105//EN" "tax-treatment-NSO.dtd">
<tp:taxon-treatment xmlns:tp="http://www.plazi.org/taxpub"><tp:treatment-meta><kwd-group><label>Taxon classification</label><kwd><named-content xmlns:xlink="http://www.w3.org/1999/xlink" content-type="kingdom">Animalia</named-content></kwd><kwd><named-content xmlns:xlink="http://www.w3.org/1999/xlink" content-type="order">Coleoptera</named-content></kwd><kwd><named-content xmlns:xlink="http://www.w3.org/1999/xlink" content-type="family">Curculionidae</named-content></kwd></kwd-group><mixed-citation publication-type="journal"><person-group><name><surname>Anderson</surname><given-names>Robert S.</given-names></name><name><surname>Caterino</surname><given-names>Michael S.</given-names></name></person-group><article-title>A revision of the genus <italic><tp:taxon-name><tp:taxon-name-part taxon-name-part-type="genus" reg="Eurhoptus">Eurhoptus</tp:taxon-name-part></tp:taxon-name></italic> LeConte, 1876 (<tp:taxon-name><tp:taxon-name-part taxon-name-part-type="family">Curculionidae</tp:taxon-name-part></tp:taxon-name>, <tp:taxon-name><tp:taxon-name-part taxon-name-part-type="subfamily">Cryptorhynchinae</tp:taxon-name-part></tp:taxon-name>) of America north of Mexico</article-title><source>Zookeys</source><day>2</day><month>10</month><year>2018</year><volume>2018</volume><issue>787</issue><fpage>37</fpage><lpage>80</lpage><pub-id pub-id-type="doi">10.3897/zookeys.787.26948</pub-id></mixed-citation></tp:treatment-meta><tp:nomenclature><tp:taxon-name>
              <tp:taxon-name-part taxon-name-part-type="genus" reg="Eurhoptus">Eurhoptus</tp:taxon-name-part>
              <tp:taxon-name-part taxon-name-part-type="species" reg="aenigmaticus">aenigmaticus</tp:taxon-name-part>
              <object-id xmlns:xlink="http://www.w3.org/1999/xlink" content-type="zoobank" xlink:type="simple">http://zoobank.org/53E13EA1-3692-4194-A23B-2BF35ADE5DCF</object-id>
            </tp:taxon-name><tp:taxon-authority>Anderson &amp; Caterino</tp:taxon-authority><tp:taxon-status xmlns:xlink="http://www.w3.org/1999/xlink" xlink:type="simple">sp. n.</tp:taxon-status><xref ref-type="fig" rid="F12">Figures 12</xref><xref ref-type="fig" rid="F13">, 13</xref><tp:nomenclature-citation-list><tp:nomenclature-citation><tp:taxon-name>
                  <tp:taxon-name-part taxon-name-part-type="genus" reg="Eurhoptus">Eurhoptus</tp:taxon-name-part>
                  <tp:taxon-name-part taxon-name-part-type="species" reg="sordidus">sordidus</tp:taxon-name-part>
                </tp:taxon-name><comment>(part); <xref ref-type="bibr" rid="B17">O’Brien and Wibmer 1982</xref>: 136; <xref ref-type="bibr" rid="B9">Downie and Arnett 1996</xref>: 1581.</comment></tp:nomenclature-citation></tp:nomenclature-citation-list></tp:nomenclature><tp:treatment-sec sec-type="description" id="SECID0E1WAK"><title>Description.</title><p>Body length (exclusive of head and rostrum) 2.2–2.5 mm, cuticle largely bare, variously covered with short, fine recurved seta-like scales only, although often encrusted and coated with a fine film. Pronotum with lateral margins rounded, margins constricted at about apical one-third such that apical one-third is tubulate, greatest width at about basal one-third, medially carinate (most) or not (few). Elytra strongly rounded dorsally and laterally, striae distinct, punctures large in size, deep; all elytral intervals evenly elevated, slightly rounded, each with single row of fine recurved seta-like scales. Metaventrite medially deeply impressed behind mesoventral cup. Abdomen with ventrite 1 with pair of rounded pits which are continuous medially, area around pits with inwardly directed scales. Legs with femora and tibiae at most fringed with a few erect scales especially along outer margin of tibiae, hind tibiae subequal in width throughout most of length. Aedeagus slightly longer than one-half length of aedeagal apodemes, in lateral view very slightly ventrally curved, in dorsal view with margins gradually tapered towards very blunt, truncate apex, apex not produced medially. Internal sac with large distinct apical sclerite complex, with median pyriform sclerite, bordered laterally by pair of inwardly arcuate longitudinal bars these each bordered posteriorly by an elongate oblique sclerite.</p><fig id="F12" position="float" orientation="portrait"><label>Figure 12.</label><caption><p><italic><tp:taxon-name><tp:taxon-name-part taxon-name-part-type="genus" reg="Eurhoptus">Eurhoptus</tp:taxon-name-part><tp:taxon-name-part taxon-name-part-type="species" reg="aenigmaticus">aenigmaticus</tp:taxon-name-part></tp:taxon-name></italic>. <bold>A</bold> Dorsal view <bold>B</bold> Lateral view <bold>C</bold> Ventral view showing impressions on ventrites <bold>D</bold> Dorsal view of aedeagus <bold>E</bold> Lateral view of aedeagus.</p></caption><graphic xmlns:xlink="http://www.w3.org/1999/xlink" xlink:href="zookeys-787-037-g012.jpg" position="float" orientation="portrait" xlink:type="simple" id="oo_232387.jpg"/></fig></tp:treatment-sec><tp:treatment-sec sec-type="distribution" id="SECID0EBYAK"><title>Distribution</title><p>(Figure <xref ref-type="fig" rid="F13">13</xref>). This species is distributed in the southern coastal plain of the U.S.A. from Alabama and Florida west to Louisiana. We have been able to sequence KKV, CAD, and <abbrev xmlns:xlink="http://www.w3.org/1999/xlink" xlink:title="cytochrome oxidase I" id="ABBRID0ELYAK" xlink:type="simple">COI</abbrev> from some individuals from Alabama. In <abbrev xmlns:xlink="http://www.w3.org/1999/xlink" xlink:title="cytochrome oxidase I" id="ABBRID0EPYAK" xlink:type="simple">COI</abbrev> these are rather divergent, though the other two genes show minimal difference from <italic><tp:taxon-name><tp:taxon-name-part taxon-name-part-type="genus" reg="Eurhoptus">Eurhoptus</tp:taxon-name-part><tp:taxon-name-part taxon-name-part-type="species" reg="curtus">curtus</tp:taxon-name-part></tp:taxon-name></italic>. Further effort to obtain sequences from these and other populations of <italic><tp:taxon-name><tp:taxon-name-part taxon-name-part-type="genus" reg="Eurhoptus">E.</tp:taxon-name-part><tp:taxon-name-part taxon-name-part-type="species" reg="aenigmaticus">aenigmaticus</tp:taxon-name-part></tp:taxon-name></italic> will help support its placement relative to <italic><tp:taxon-name><tp:taxon-name-part taxon-name-part-type="genus" reg="Eurhoptus">E.</tp:taxon-name-part><tp:taxon-name-part taxon-name-part-type="species" reg="sordidus">sordidus</tp:taxon-name-part></tp:taxon-name></italic> and <italic><tp:taxon-name><tp:taxon-name-part taxon-name-part-type="genus" reg="Eurhoptus">E.</tp:taxon-name-part><tp:taxon-name-part taxon-name-part-type="species" reg="curtus">curtus</tp:taxon-name-part></tp:taxon-name></italic>.</p><fig id="F13" position="float" orientation="portrait"><label>Figure 13.</label><caption><p>Records of <italic><tp:taxon-name><tp:taxon-name-part taxon-name-part-type="genus" reg="Eurhoptus">Eurhoptus</tp:taxon-name-part><tp:taxon-name-part taxon-name-part-type="species" reg="aenigmaticus">aenigmaticus</tp:taxon-name-part></tp:taxon-name></italic>.</p></caption><graphic xmlns:xlink="http://www.w3.org/1999/xlink" xlink:href="zookeys-787-037-g013.jpg" position="float" orientation="portrait" xlink:type="simple" id="oo_232388.jpg"/></fig></tp:treatment-sec><tp:treatment-sec sec-type="etymology" id="SECID0EX1AK"><title>Etymology.</title><p>We name this species ‘<tp:taxon-name><tp:taxon-name-part taxon-name-part-type="genus" reg="Eurhoptus"/><tp:taxon-name-part taxon-name-part-type="species" reg="aenigmaticus">aenigmaticus</tp:taxon-name-part></tp:taxon-name>’ (L., an adjective or participle in the nominative singular, enigma, puzzle or riddle) after encountering difficulty in separating it from closely related species of the genus.</p></tp:treatment-sec><tp:treatment-sec sec-type="material" id="SECID0EG2AK"><title>Specimens examined.</title><p>Holotype male (<named-content xmlns:xlink="http://www.w3.org/1999/xlink" content-type="dwc:institutional_code" xlink:type="simple">CMNC</named-content>), labelled “AL: Winston Co.: Bankhead NF / Brushy Ck Lake CG, N34.297° / W87.2697°cols. CEC, MLF, JSP, AT / 3.Wink216h3/4”, dissected. Extracted SSM-478. Paratypes (163): <bold>ALABAMA</bold>: Blount Co.: Blount Springs (<named-content xmlns:xlink="http://www.w3.org/1999/xlink" content-type="dwc:verbatimCoordinates" xlink:type="simple"><named-content content-type="geo-json" specific-use="{&#34;type&#34;:&#34;Point&#34;,&#34;coordinates&#34;:[-86.800000,33.900000]}" id="NCID0EW2AK" xlink:type="simple">33.9, -86.8</named-content></named-content>), T. King, 31 Oct 1982, oak tree hole (1, <named-content xmlns:xlink="http://www.w3.org/1999/xlink" content-type="dwc:institutional_code" xlink:type="simple">UAAM</named-content>); Blount Co.: Highland Lake (<named-content xmlns:xlink="http://www.w3.org/1999/xlink" content-type="dwc:verbatimCoordinates" xlink:type="simple"><named-content content-type="geo-json" specific-use="{&#34;type&#34;:&#34;Point&#34;,&#34;coordinates&#34;:[-86.420000,33.880000]}" id="NCID0ED3AK" xlink:type="simple">33.88, -86.42</named-content></named-content>), T. King, 6 May 2009, litter (2, <abbrev xmlns:xlink="http://www.w3.org/1999/xlink" content-type="institution" xlink:title="Charles W. O’Brien Insect Collection, Green Valley, Arizona, U.S.A." id="ABBRID0EI3AK" xlink:type="simple">CWOB</abbrev>); Blount Co.: Highland Lake (<named-content xmlns:xlink="http://www.w3.org/1999/xlink" content-type="dwc:verbatimCoordinates" xlink:type="simple"><named-content content-type="geo-json" specific-use="{&#34;type&#34;:&#34;Point&#34;,&#34;coordinates&#34;:[-86.420000,33.880000]}" id="NCID0EQ3AK" xlink:type="simple">33.88, -86.42</named-content></named-content>), T. King, 20 Mar 2010, litter (1, <abbrev xmlns:xlink="http://www.w3.org/1999/xlink" content-type="institution" xlink:title="Charles W. O’Brien Insect Collection, Green Valley, Arizona, U.S.A." id="ABBRID0EV3AK" xlink:type="simple">CWOB</abbrev>); Cleburne Co.: Cheaha State Park (<named-content xmlns:xlink="http://www.w3.org/1999/xlink" content-type="dwc:verbatimCoordinates" xlink:type="simple"><named-content content-type="geo-json" specific-use="{&#34;type&#34;:&#34;Point&#34;,&#34;coordinates&#34;:[-85.809000,32.493000]}" id="NCID0E43AK" xlink:type="simple">32.493, -85.809</named-content></named-content>), R. Brown; J.A. McGown, 16 May 1998, berlese magnolia leaf litter (2, <abbrev xmlns:xlink="http://www.w3.org/1999/xlink" content-type="institution" xlink:title="Mississippi State Entomology Museum, Mississippi, Mississippi, U.S.A." id="ABBRID0EC4AK" xlink:type="simple">MEM</abbrev>); Jackson Co.: 3.2 km. N. Scottsboro (<named-content xmlns:xlink="http://www.w3.org/1999/xlink" content-type="dwc:verbatimCoordinates" xlink:type="simple"><named-content content-type="geo-json" specific-use="{&#34;type&#34;:&#34;Point&#34;,&#34;coordinates&#34;:[-86.040000,34.750000]}" id="NCID0EK4AK" xlink:type="simple">34.75, -86.04</named-content></named-content>), 16 May 1972, S. &amp; J. Peck (1, <named-content xmlns:xlink="http://www.w3.org/1999/xlink" content-type="dwc:institutional_code" xlink:type="simple">CNCI</named-content>); Jackson Co.: Woodville (<named-content xmlns:xlink="http://www.w3.org/1999/xlink" content-type="dwc:verbatimCoordinates" xlink:type="simple"><named-content content-type="geo-json" specific-use="{&#34;type&#34;:&#34;Point&#34;,&#34;coordinates&#34;:[-86.274000,34.627000]}" id="NCID0EX4AK" xlink:type="simple">34.627, -86.274</named-content></named-content>), S. Peck, 12 Jul 1965, leaf litter (2, <abbrev xmlns:xlink="http://www.w3.org/1999/xlink" content-type="institution" xlink:title="Charles W. O’Brien Insect Collection, Green Valley, Arizona, U.S.A." id="ABBRID0E34AK" xlink:type="simple">CWOB</abbrev>); Lauderdale Co.: Joe Wheeler State Park (<named-content xmlns:xlink="http://www.w3.org/1999/xlink" content-type="dwc:verbatimCoordinates" xlink:type="simple"><named-content content-type="geo-json" specific-use="{&#34;type&#34;:&#34;Point&#34;,&#34;coordinates&#34;:[-87.330000,34.800000]}" id="NCID0EE5AK" xlink:type="simple">34.80, -87.33</named-content></named-content>), J.A. McGown, 27 May 2004, soil humus at base <italic><tp:taxon-name><tp:taxon-name-part taxon-name-part-type="genus" reg="Fagus">Fagus</tp:taxon-name-part><tp:taxon-name-part taxon-name-part-type="species" reg="grandofilia">grandofilia</tp:taxon-name-part></tp:taxon-name></italic> (1, <abbrev xmlns:xlink="http://www.w3.org/1999/xlink" content-type="institution" xlink:title="Mississippi State Entomology Museum, Mississippi, Mississippi, U.S.A." id="ABBRID0EU5AK" xlink:type="simple">MEM</abbrev>); Joe Wheeler State Park (<named-content xmlns:xlink="http://www.w3.org/1999/xlink" content-type="dwc:verbatimCoordinates" xlink:type="simple"><named-content content-type="geo-json" specific-use="{&#34;type&#34;:&#34;Point&#34;,&#34;coordinates&#34;:[-87.330000,34.800000]}" id="NCID0E35AK" xlink:type="simple">34.80, -87.33</named-content></named-content>), J.A. McGown, 27 May 2004, litter under rotten log (1, <abbrev xmlns:xlink="http://www.w3.org/1999/xlink" content-type="institution" xlink:title="Mississippi State Entomology Museum, Mississippi, Mississippi, U.S.A." id="ABBRID0EB6AK" xlink:type="simple">MEM</abbrev>); Joe Wheeler State Park (<named-content xmlns:xlink="http://www.w3.org/1999/xlink" content-type="dwc:verbatimCoordinates" xlink:type="simple"><named-content content-type="geo-json" specific-use="{&#34;type&#34;:&#34;Point&#34;,&#34;coordinates&#34;:[-87.388000,34.786000]}" id="NCID0EJ6AK" xlink:type="simple">34.786, -87.388</named-content></named-content>), J.A. McGown, 26 May 2004, mixed litter (1, <abbrev xmlns:xlink="http://www.w3.org/1999/xlink" content-type="institution" xlink:title="Mississippi State Entomology Museum, Mississippi, Mississippi, U.S.A." id="ABBRID0EO6AK" xlink:type="simple">MEM</abbrev>); Marshall Co.: 1.6 km. N. Guntersville Dam (<named-content xmlns:xlink="http://www.w3.org/1999/xlink" content-type="dwc:verbatimCoordinates" xlink:type="simple"><named-content content-type="geo-json" specific-use="{&#34;type&#34;:&#34;Point&#34;,&#34;coordinates&#34;:[-86.390000,34.430000]}" id="NCID0EW6AK" xlink:type="simple">34.43, -86.39</named-content></named-content>), S. Peck, 11 Jun 1967, litter (1, <abbrev xmlns:xlink="http://www.w3.org/1999/xlink" content-type="institution" xlink:title="Charles W. O’Brien Insect Collection, Green Valley, Arizona, U.S.A." id="ABBRID0E26AK" xlink:type="simple">CWOB</abbrev>); Monroe Co.: Haines Island Reserve (<named-content xmlns:xlink="http://www.w3.org/1999/xlink" content-type="dwc:verbatimCoordinates" xlink:type="simple"><named-content content-type="geo-json" specific-use="{&#34;type&#34;:&#34;Point&#34;,&#34;coordinates&#34;:[-87.470000,31.724000]}" id="NCID0EDABK" xlink:type="simple">31.724, -87.470</named-content></named-content>), V. Behan, 17 Mar 1994, mixed litter (1, <abbrev xmlns:xlink="http://www.w3.org/1999/xlink" content-type="institution" xlink:title="Mississippi State Entomology Museum, Mississippi, Mississippi, U.S.A." id="ABBRID0EIABK" xlink:type="simple">MEM</abbrev>); Monroe Co.: Haines Island Park (<named-content xmlns:xlink="http://www.w3.org/1999/xlink" content-type="dwc:verbatimCoordinates" xlink:type="simple"><named-content content-type="geo-json" specific-use="{&#34;type&#34;:&#34;Point&#34;,&#34;coordinates&#34;:[-87.469000,31.723000]}" id="NCID0EQABK" xlink:type="simple">31.723, -87.469</named-content></named-content>), C.E. Carlton, 31 May 1995, beech/magnolia litter (3, <named-content xmlns:xlink="http://www.w3.org/1999/xlink" content-type="dwc:institutional_code" xlink:type="simple">LSAM</named-content>); Monroe Co.: Haines Island Park (<named-content xmlns:xlink="http://www.w3.org/1999/xlink" content-type="dwc:verbatimCoordinates" xlink:type="simple"><named-content content-type="geo-json" specific-use="{&#34;type&#34;:&#34;Point&#34;,&#34;coordinates&#34;:[-87.469000,31.723000]}" id="NCID0E4ABK" xlink:type="simple">31.723, -87.469</named-content></named-content>), C.E. Carlton, 26 May 1995, beech/magnolia litter (2, <named-content xmlns:xlink="http://www.w3.org/1999/xlink" content-type="dwc:institutional_code" xlink:type="simple">CMNC</named-content>; 4, <named-content xmlns:xlink="http://www.w3.org/1999/xlink" content-type="dwc:institutional_code" xlink:type="simple">LSAM</named-content>); Monroe Co.: 1.6 km.km. S. Claiborne Dam (<named-content xmlns:xlink="http://www.w3.org/1999/xlink" content-type="dwc:verbatimCoordinates" xlink:type="simple"><named-content content-type="geo-json" specific-use="{&#34;type&#34;:&#34;Point&#34;,&#34;coordinates&#34;:[-87.520000,31.540000]}" id="NCID0EPBBK" xlink:type="simple">31.54, -87.52</named-content></named-content>), A. <!--PageBreak-->Tishechkin, 16 Sep 2005, litter (1, <abbrev xmlns:xlink="http://www.w3.org/1999/xlink" content-type="institution" xlink:title="Charles W. O’Brien Insect Collection, Green Valley, Arizona, U.S.A." id="ABBRID0EWBBK" xlink:type="simple">CWOB</abbrev>); Monroe Co.: 1.6 km. S. Claiborne Dam (<named-content xmlns:xlink="http://www.w3.org/1999/xlink" content-type="dwc:verbatimCoordinates" xlink:type="simple"><named-content content-type="geo-json" specific-use="{&#34;type&#34;:&#34;Point&#34;,&#34;coordinates&#34;:[-87.520000,31.540000]}" id="NCID0E5BBK" xlink:type="simple">31.54, -87.52</named-content></named-content>), C.E. Carlton, 31 May 1995, litter (2, <named-content xmlns:xlink="http://www.w3.org/1999/xlink" content-type="dwc:institutional_code" xlink:type="simple">LSAM</named-content>); Monroe Co.: Big Flat Creek (<named-content xmlns:xlink="http://www.w3.org/1999/xlink" content-type="dwc:verbatimCoordinates" xlink:type="simple"><named-content content-type="geo-json" specific-use="{&#34;type&#34;:&#34;Point&#34;,&#34;coordinates&#34;:[-87.520000,31.540000]}" id="NCID0ELCBK" xlink:type="simple">31.54, -87.52</named-content></named-content>), A. Tishechkin, 16 Sep 2005, litter (1, <abbrev xmlns:xlink="http://www.w3.org/1999/xlink" content-type="institution" xlink:title="Charles W. O’Brien Insect Collection, Green Valley, Arizona, U.S.A." id="ABBRID0EQCBK" xlink:type="simple">CWOB</abbrev>); Morgan Co.: 5.63 km. S.E. Fayette (<named-content xmlns:xlink="http://www.w3.org/1999/xlink" content-type="dwc:verbatimCoordinates" xlink:type="simple"><named-content content-type="geo-json" specific-use="{&#34;type&#34;:&#34;Point&#34;,&#34;coordinates&#34;:[-87.414000,31.608000]}" id="NCID0EYCBK" xlink:type="simple">31.608, -87.414</named-content></named-content>), C.E. Carlton, 27 May 1995, litter (1, <named-content xmlns:xlink="http://www.w3.org/1999/xlink" content-type="dwc:institutional_code" xlink:type="simple">LSAM</named-content>); Morgan Co.: 5.63 km. S.E. Fayette (<named-content xmlns:xlink="http://www.w3.org/1999/xlink" content-type="dwc:verbatimCoordinates" xlink:type="simple"><named-content content-type="geo-json" specific-use="{&#34;type&#34;:&#34;Point&#34;,&#34;coordinates&#34;:[-87.414000,31.608000]}" id="NCID0EFDBK" xlink:type="simple">31.608, -87.414</named-content></named-content>), S.B. Peck, 21 May 1972, litter (2, <named-content xmlns:xlink="http://www.w3.org/1999/xlink" content-type="dwc:institutional_code" xlink:type="simple">CMNC</named-content>); Morgan Co.: Newsom Sinks, Turtle Cave area (<named-content xmlns:xlink="http://www.w3.org/1999/xlink" content-type="dwc:verbatimCoordinates" xlink:type="simple"><named-content content-type="geo-json" specific-use="{&#34;type&#34;:&#34;Point&#34;,&#34;coordinates&#34;:[-86.580000,34.430000]}" id="NCID0ESDBK" xlink:type="simple">34.43, -86.58</named-content></named-content>), A. Cline &amp; J. Skeens, 26 Nov 2004, litter (2, <named-content xmlns:xlink="http://www.w3.org/1999/xlink" content-type="dwc:institutional_code" xlink:type="simple">LSAM</named-content>); Sumter Co.: Highway 17 at Noxubee River (<named-content xmlns:xlink="http://www.w3.org/1999/xlink" content-type="dwc:verbatimCoordinates" xlink:type="simple"><named-content content-type="geo-json" specific-use="{&#34;type&#34;:&#34;Point&#34;,&#34;coordinates&#34;:[-88.298000,32.918000]}" id="NCID0E6DBK" xlink:type="simple">32.918, -88.298</named-content></named-content>), J.A. McGown, 27 May 2004, under dead <italic><tp:taxon-name><tp:taxon-name-part taxon-name-part-type="genus" reg="Quercus">Quercus</tp:taxon-name-part><tp:taxon-name-part taxon-name-part-type="species" reg="nigra">nigra</tp:taxon-name-part></tp:taxon-name></italic>, floodplain (3, <abbrev xmlns:xlink="http://www.w3.org/1999/xlink" content-type="institution" xlink:title="Mississippi State Entomology Museum, Mississippi, Mississippi, U.S.A." id="ABBRID0EPEBK" xlink:type="simple">MEM</abbrev>). <bold>LOUISIANA</bold>: East Baton Rouge Par.: Place Du Plantier Apartments (<named-content xmlns:xlink="http://www.w3.org/1999/xlink" content-type="dwc:verbatimCoordinates" xlink:type="simple"><named-content content-type="geo-json" specific-use="{&#34;type&#34;:&#34;Point&#34;,&#34;coordinates&#34;:[-91.154600,30.400000]}" id="NCID0EZEBK" xlink:type="simple">30.4, -91.1546</named-content></named-content>), E.G. Riley, 30 Dec 1993, berlese leaf litter (4, <named-content xmlns:xlink="http://www.w3.org/1999/xlink" content-type="dwc:institutional_code" xlink:type="simple">ASUIC</named-content>; 2, <abbrev xmlns:xlink="http://www.w3.org/1999/xlink" content-type="institution" xlink:title="The Natural History Museum, London, England" id="ABBRID0EDFBK" xlink:type="simple">BMNH</abbrev>; 16, <named-content xmlns:xlink="http://www.w3.org/1999/xlink" content-type="dwc:institutional_code" xlink:type="simple">CMNC</named-content>; 2, <named-content xmlns:xlink="http://www.w3.org/1999/xlink" content-type="dwc:institutional_code" xlink:type="simple">CNCI</named-content>; 4, <named-content xmlns:xlink="http://www.w3.org/1999/xlink" content-type="dwc:institutional_code" xlink:type="simple">LSAM</named-content>; 22, <named-content xmlns:xlink="http://www.w3.org/1999/xlink" content-type="dwc:institutional_code" xlink:type="simple">TAMU</named-content>; 2, <named-content xmlns:xlink="http://www.w3.org/1999/xlink" content-type="dwc:institutional_code" xlink:type="simple">USNM</named-content>); East Baton Rouge Par.: Place Du Plantier Apartments (<named-content xmlns:xlink="http://www.w3.org/1999/xlink" content-type="dwc:verbatimCoordinates" xlink:type="simple"><named-content content-type="geo-json" specific-use="{&#34;type&#34;:&#34;Point&#34;,&#34;coordinates&#34;:[-91.154600,30.400000]}" id="NCID0EEGBK" xlink:type="simple">30.4, -91.1546</named-content></named-content>), E.G. Riley, 27 Nov 1993, berlese leaf litter (20, <abbrev xmlns:xlink="http://www.w3.org/1999/xlink" content-type="institution" xlink:title="Edward G. Riley Insect Collection, College Station, Texas, U.S.A." id="ABBRID0EJGBK" xlink:type="simple">EGRC</abbrev>; 11, <named-content xmlns:xlink="http://www.w3.org/1999/xlink" content-type="dwc:institutional_code" xlink:type="simple">TAMU</named-content>); Evangeline Par.: Chicot State Park (<named-content xmlns:xlink="http://www.w3.org/1999/xlink" content-type="dwc:verbatimCoordinates" xlink:type="simple"><named-content content-type="geo-json" specific-use="{&#34;type&#34;:&#34;Point&#34;,&#34;coordinates&#34;:[-92.279000,30.795000]}" id="NCID0EWGBK" xlink:type="simple">30.795, -92.279</named-content></named-content>), A. Tishechkin , 19 Feb 2004, berlese (4, <named-content xmlns:xlink="http://www.w3.org/1999/xlink" content-type="dwc:institutional_code" xlink:type="simple">CMNC</named-content>); West Feliciana Par.: Feliciana Preserve (<named-content xmlns:xlink="http://www.w3.org/1999/xlink" content-type="dwc:verbatimCoordinates" xlink:type="simple"><named-content content-type="geo-json" specific-use="{&#34;type&#34;:&#34;Point&#34;,&#34;coordinates&#34;:[-91.250000,30.780000]}" id="NCID0EDHBK" xlink:type="simple">30.78, -91.25</named-content></named-content>), J.L. Fassbender, 21 Apr 1999, sifting litter mixed pine hardwood forest (2, <named-content xmlns:xlink="http://www.w3.org/1999/xlink" content-type="dwc:institutional_code" xlink:type="simple">CMNC</named-content>; 1, <named-content xmlns:xlink="http://www.w3.org/1999/xlink" content-type="dwc:institutional_code" xlink:type="simple">LSAM</named-content>); West Feliciana Par.: D.P. Cabin (<named-content xmlns:xlink="http://www.w3.org/1999/xlink" content-type="dwc:verbatimCoordinates" xlink:type="simple"><named-content content-type="geo-json" specific-use="{&#34;type&#34;:&#34;Point&#34;,&#34;coordinates&#34;:[-91.256000,30.795000]}" id="NCID0EVHBK" xlink:type="simple">30.795, -91.256</named-content></named-content>), J.L. Johnson, 21 Dec 1995, berlese (3, <abbrev xmlns:xlink="http://www.w3.org/1999/xlink" content-type="institution" xlink:title="Charles W. O’Brien Insect Collection, Green Valley, Arizona, U.S.A." id="ABBRID0E1HBK" xlink:type="simple">CWOB</abbrev>); West Feliciana Par.: Tunica Hills WMA, <tp:taxon-name><tp:taxon-name-part taxon-name-part-type="genus" reg="Magnolia">Magnolia</tp:taxon-name-part></tp:taxon-name> Glen Trail (30.79. -91.38), D. Pashley, 15 Jul 1995 (1, <named-content xmlns:xlink="http://www.w3.org/1999/xlink" content-type="dwc:institutional_code" xlink:type="simple">LSAM</named-content>); West Feliciana Par.: Tunica Hills WMA (30.79. -91.38), D. Pashley, 24 <!--PageBreak-->May 1995 (1, <named-content xmlns:xlink="http://www.w3.org/1999/xlink" content-type="dwc:institutional_code" xlink:type="simple">LSAM</named-content>); West Feliciana Par.: Tunica Hills WMA, nr. St. Francisville (30.79. -91.38), J. &amp; T. Fassbender, 23 Sep 1999, lower ravine berlese (10, <abbrev xmlns:xlink="http://www.w3.org/1999/xlink" content-type="institution" xlink:title="Charles W. O’Brien Insect Collection, Green Valley, Arizona, U.S.A." id="ABBRID0ERIBK" xlink:type="simple">CWOB</abbrev>). <bold>MISSISSIPPI</bold>: Chickasaw Co.: Natchez Trace Parkway mile 241.1 (<named-content xmlns:xlink="http://www.w3.org/1999/xlink" content-type="dwc:verbatimCoordinates" xlink:type="simple"><named-content content-type="geo-json" specific-use="{&#34;type&#34;:&#34;Point&#34;,&#34;coordinates&#34;:[-88.900000,34.010000]}" id="NCID0E2IBK" xlink:type="simple">34.01, -88.90</named-content></named-content>), J.A. McGown; J.G. Hill, 21 Jul 2003, mixed litter (1, <abbrev xmlns:xlink="http://www.w3.org/1999/xlink" content-type="institution" xlink:title="Mississippi State Entomology Museum, Mississippi, Mississippi, U.S.A." id="ABBRID0EAJBK" xlink:type="simple">MEM</abbrev>); Claiborne Co.: Natchez Trace Parkway (<named-content xmlns:xlink="http://www.w3.org/1999/xlink" content-type="dwc:verbatimCoordinates" xlink:type="simple"><named-content content-type="geo-json" specific-use="{&#34;type&#34;:&#34;Point&#34;,&#34;coordinates&#34;:[-90.956000,31.970000]}" id="NCID0EIJBK" xlink:type="simple">31.97, -90.956</named-content></named-content>), J.A. McGown; J.G. Hill, 8 Jul 2005, mixed litter (4, <abbrev xmlns:xlink="http://www.w3.org/1999/xlink" content-type="institution" xlink:title="Mississippi State Entomology Museum, Mississippi, Mississippi, U.S.A." id="ABBRID0ENJBK" xlink:type="simple">MEM</abbrev>); Warren Co.: Vicksburg, Waterways Experiment Station (<named-content xmlns:xlink="http://www.w3.org/1999/xlink" content-type="dwc:verbatimCoordinates" xlink:type="simple"><named-content content-type="geo-json" specific-use="{&#34;type&#34;:&#34;Point&#34;,&#34;coordinates&#34;:[-90.878000,32.355000]}" id="NCID0EVJBK" xlink:type="simple">32.355, -90.878</named-content></named-content>), P.W. Kovarik, 23. Mar 1998, beech magnolia litter (2, <named-content xmlns:xlink="http://www.w3.org/1999/xlink" content-type="dwc:institutional_code" xlink:type="simple">CMNC</named-content>; 14, <abbrev xmlns:xlink="http://www.w3.org/1999/xlink" content-type="institution" xlink:title="Charles W. O’Brien Insect Collection, Green Valley, Arizona, U.S.A." id="ABBRID0E6JBK" xlink:type="simple">CWOB</abbrev>); Wilkinson Co.: Clark Creek Natural Area (<named-content xmlns:xlink="http://www.w3.org/1999/xlink" content-type="dwc:verbatimCoordinates" xlink:type="simple"><named-content content-type="geo-json" specific-use="{&#34;type&#34;:&#34;Point&#34;,&#34;coordinates&#34;:[-91.521000,31.058000]}" id="NCID0EHKBK" xlink:type="simple">31.058, -91.521</named-content></named-content>), A. Tishechkin, 2 Dec 2005, forest litter (5, <abbrev xmlns:xlink="http://www.w3.org/1999/xlink" content-type="institution" xlink:title="Charles W. O’Brien Insect Collection, Green Valley, Arizona, U.S.A." id="ABBRID0EMKBK" xlink:type="simple">CWOB</abbrev>).</p><p>Excluded from type series: <bold>ARKANSAS</bold>: Marion Co.: 7 mi E County line on Hwy 14 (<named-content xmlns:xlink="http://www.w3.org/1999/xlink" content-type="dwc:verbatimCoordinates" xlink:type="simple"><named-content content-type="geo-json" specific-use="{&#34;type&#34;:&#34;Point&#34;,&#34;coordinates&#34;:[-92.800000,36.360000]}" id="NCID0EYKBK" xlink:type="simple">36.36, -92.8</named-content></named-content>), R. Chenowith, 27 Sep 1977, mixed hardwood litter (1, <named-content xmlns:xlink="http://www.w3.org/1999/xlink" content-type="dwc:institutional_code" xlink:type="simple">ASUIC</named-content>).</p></tp:treatment-sec><ref-list><ref id="B17"><mixed-citation xmlns:xlink="http://www.w3.org/1999/xlink" xlink:type="simple"><person-group><name name-style="western"><surname>O’Brien</surname><given-names>CW</given-names></name><name name-style="western"><surname>Wibmer</surname><given-names>GJ</given-names></name></person-group> (<year>1982</year>) <article-title>Annotated checklist of the weevils (<tp:taxon-name><tp:taxon-name-part taxon-name-part-type="family">Curculionidae</tp:taxon-name-part></tp:taxon-name><italic>sensu lato)</italic> of North America, Central America, and the West Indies (<tp:taxon-name><tp:taxon-name-part taxon-name-part-type="order">Coleoptera</tp:taxon-name-part></tp:taxon-name>: <tp:taxon-name><tp:taxon-name-part taxon-name-part-type="superfamily">Curculionoidea</tp:taxon-name-part></tp:taxon-name>).</article-title><source>Memoirs of the American Entomological Institute</source><volume>34</volume>: <fpage>1</fpage>–<lpage>382</lpage>.</mixed-citation></ref><ref id="B9"><mixed-citation xmlns:xlink="http://www.w3.org/1999/xlink" xlink:type="simple"><person-group><name name-style="western"><surname>Downie</surname><given-names>NM</given-names></name><name name-style="western"><surname>Arnett</surname><given-names>Jr RH</given-names></name></person-group> (<year>1996</year>) The Beetles of Northeastern North America. Volume II. <tp:taxon-name><tp:taxon-name-part taxon-name-part-type="suborder">Polyphaga</tp:taxon-name-part></tp:taxon-name>. Series Bostrychiformia through <tp:taxon-name><tp:taxon-name-part taxon-name-part-type="superfamily">Curculionoidea</tp:taxon-name-part></tp:taxon-name>. The Sandhill Crane Press, Gainesville, Florida, 891–1721.</mixed-citation></ref></ref-list></tp:taxon-treatment>
