# Supplementary material for: A revision of the genus Eurhoptus LeConte, 1876 (Curculionidae, Cryptorhynchinae) of America north of Mexico
Source: Zookeys. 2018 Oct 2;(787):37–80. doi: 10.3897/zookeys.787.26948 (PMC6177525; doi:10.3897/zookeys.787.26948)
Supplement: XML Treatment for Eurhoptus cariniventris [file zookeys.787.26948-treatment9.xml]

<!DOCTYPE tp:taxon-treatment
  PUBLIC "-//TaxonX//DTD Taxonomic Treatment Publishing DTD v0 20100105//EN" "tax-treatment-NSO.dtd">
<tp:taxon-treatment xmlns:tp="http://www.plazi.org/taxpub"><tp:treatment-meta><kwd-group><label>Taxon classification</label><kwd><named-content xmlns:xlink="http://www.w3.org/1999/xlink" content-type="kingdom">Animalia</named-content></kwd><kwd><named-content xmlns:xlink="http://www.w3.org/1999/xlink" content-type="order">Coleoptera</named-content></kwd><kwd><named-content xmlns:xlink="http://www.w3.org/1999/xlink" content-type="family">Curculionidae</named-content></kwd></kwd-group><mixed-citation publication-type="journal"><person-group><name><surname>Anderson</surname><given-names>Robert S.</given-names></name><name><surname>Caterino</surname><given-names>Michael S.</given-names></name></person-group><article-title>A revision of the genus <italic><tp:taxon-name><tp:taxon-name-part taxon-name-part-type="genus" reg="Eurhoptus">Eurhoptus</tp:taxon-name-part></tp:taxon-name></italic> LeConte, 1876 (<tp:taxon-name><tp:taxon-name-part taxon-name-part-type="family">Curculionidae</tp:taxon-name-part></tp:taxon-name>, <tp:taxon-name><tp:taxon-name-part taxon-name-part-type="subfamily">Cryptorhynchinae</tp:taxon-name-part></tp:taxon-name>) of America north of Mexico</article-title><source>Zookeys</source><day>2</day><month>10</month><year>2018</year><volume>2018</volume><issue>787</issue><fpage>37</fpage><lpage>80</lpage><pub-id pub-id-type="doi">10.3897/zookeys.787.26948</pub-id></mixed-citation></tp:treatment-meta><tp:nomenclature><tp:taxon-name>
              <tp:taxon-name-part taxon-name-part-type="genus" reg="Eurhoptus">Eurhoptus</tp:taxon-name-part>
              <tp:taxon-name-part taxon-name-part-type="species" reg="cariniventris">cariniventris</tp:taxon-name-part>
              <object-id xmlns:xlink="http://www.w3.org/1999/xlink" content-type="zoobank" xlink:type="simple">http://zoobank.org/59AF7223-87AA-4BAF-B4F2-0C9DBB65CC53</object-id>
            </tp:taxon-name><tp:taxon-authority>Anderson &amp; Caterino</tp:taxon-authority><tp:taxon-status xmlns:xlink="http://www.w3.org/1999/xlink" xlink:type="simple">sp. n.</tp:taxon-status><xref ref-type="fig" rid="F9">Figures 9</xref><xref ref-type="fig" rid="F14">, 14</xref><!--PageBreak--><tp:nomenclature-citation-list><tp:nomenclature-citation><tp:taxon-name>
                  <tp:taxon-name-part taxon-name-part-type="genus" reg="Eurhoptus">Eurhoptus</tp:taxon-name-part>
                  <tp:taxon-name-part taxon-name-part-type="species" reg="pyriformis">pyriformis</tp:taxon-name-part>
                </tp:taxon-name><comment>(part); <xref ref-type="bibr" rid="B5">Blatchley and Leng 1916</xref>: 497; <xref ref-type="bibr" rid="B14">Kissinger 1964</xref>: 64; <xref ref-type="bibr" rid="B18">Papp 1979</xref>: 164; <xref ref-type="bibr" rid="B17">O’Brien and Wibmer 1982</xref>: 136; <xref ref-type="bibr" rid="B9">Downie and Arnett 1996</xref>: 1581; <xref ref-type="bibr" rid="B1">Alonso-Zarazaga and Lyal 1999</xref>: 131; <xref ref-type="bibr" rid="B2">Anderson 2002</xref>: 765.</comment></tp:nomenclature-citation></tp:nomenclature-citation-list></tp:nomenclature><tp:treatment-sec sec-type="description" id="SECID0E5NBK"><title>Description.</title><p>Body length (exclusive of head and rostrum) 1.8–2.4 mm, cuticle largely bare, variously covered with short, fine recurved seta-like scales, most specimens lacking other scales but some with head and base of rostrum scaly and with a few broad, flat pale scales variously arranged on elytra in apical one-half and at bases of intervals 2–4. Pronotum with lateral margins straight, margins tapered more or less evenly from base to apex with greatest width at base, medially carinate or not. Elytra strongly rounded dorsally and laterally, almost globular, striae distinct, of very large punctures, especially in posthumeral region; all elytral intervals evenly elevated, slightly rounded, each with single row of fine recurved seta-like scales. Metaventrite medially distinctly carinate behind mesoventral cup. Abdomen with ventrite 1 with large median deep glabrous shining pit, area around pit with dense, fine golden inwardly directed scales encircling depression. Legs with femora and tibiae fringed with erect scales along outer margin of tibiae, hind tibiae subequal in width throughout most of length to slightly wider at basal one-third. Aedeagus about as long as one third length of aedeagal apodemes, in lateral view almost straight, in dorsal view with margins subparallel but strongly tapered towards apex at about midlength, apex produced medially as fine acuminate point. Internal sac with distinct apical sclerite complex of pair of longitudinal parallel bars.</p><fig id="F14" position="float" orientation="portrait"><label>Figure 14.</label><caption><p><italic><tp:taxon-name><tp:taxon-name-part taxon-name-part-type="genus" reg="Eurhoptus">Eurhoptus</tp:taxon-name-part><tp:taxon-name-part taxon-name-part-type="species" reg="cariniventris">cariniventris</tp:taxon-name-part></tp:taxon-name></italic>. <bold>A</bold> Dorsal view <bold>B</bold> Lateral view <bold>C</bold> Ventral view showing impressions on ventrites and metaventral carina (arrow, mc) <bold>D</bold> Dorsal view of aedeagus <bold>E</bold> Lateral view of aedeagus.</p></caption><graphic xmlns:xlink="http://www.w3.org/1999/xlink" xlink:href="zookeys-787-037-g014.jpg" position="float" orientation="portrait" xlink:type="simple" id="oo_232389.jpg"/></fig></tp:treatment-sec><tp:treatment-sec sec-type="distribution" id="SECID0EFPBK"><title>Distribution</title><p>(Figure <xref ref-type="fig" rid="F9">9</xref>). This species is distributed throughout central Texas and appears to be disjunct to the panhandle of Florida and adjacent Alabama and Georgia. All published Texas records of <italic><tp:taxon-name><tp:taxon-name-part taxon-name-part-type="genus" reg="Eurhoptus">E.</tp:taxon-name-part><tp:taxon-name-part taxon-name-part-type="species" reg="pyriformis">pyriformis</tp:taxon-name-part></tp:taxon-name></italic> are this species.</p></tp:treatment-sec><tp:treatment-sec sec-type="etymology" id="SECID0E1PBK"><title>Etymology.</title><p>We name this species “<tp:taxon-name><tp:taxon-name-part taxon-name-part-type="genus" reg="Eurhoptus"/><tp:taxon-name-part taxon-name-part-type="species" reg="cariniventris">cariniventris</tp:taxon-name-part></tp:taxon-name>” (L., an adjective or participle in the nominative singular, carina, keeled, and ventris, belly) after the distinctly carinate metaventrite posterior to the mesoventral cup.</p><!--PageBreak--></tp:treatment-sec><tp:treatment-sec sec-type="variation" id="SECID0EKQBK"><title>Variation.</title><p>This species appears to have two disjunct portions of its range; central Texas and Florida panhandle and adjacent Alabama into eastern Georgia. We know of no specimens from the intervening areas. Specimens from Florida/Alabama have larger, deeper elytral punctures (especially in the posthumeral area) but have similar male genitalia and do not differ in other structural characters. At present, we consider these eastern specimens to be conspecific with the Texas specimens but have excluded them from the type series.</p></tp:treatment-sec><tp:treatment-sec sec-type="material" id="SECID0EPQBK"><title>Specimens examined.</title><p>Holotype male (<named-content xmlns:xlink="http://www.w3.org/1999/xlink" content-type="dwc:institutional_code" xlink:type="simple">CMNC</named-content>), labelled “TEX: Bandera Co. / Lost Maples St. Nat. Area / 28.IV.-2.V.87 R. Anderson / Berlese leaf/log litter”, dissected. Paratypes (312): <bold>TEXAS</bold>: Bandera Co.: Lost Maples State Natural Area (<named-content xmlns:xlink="http://www.w3.org/1999/xlink" content-type="dwc:verbatimCoordinates" xlink:type="simple"><named-content content-type="geo-json" specific-use="{&#34;type&#34;:&#34;Point&#34;,&#34;coordinates&#34;:[-99.570000,29.820000]}" id="NCID0E6QBK" xlink:type="simple">29.82, -99.57</named-content></named-content>), R.S. Anderson, 28 Apr-2 May 1987, leaf/log litter (42, <named-content xmlns:xlink="http://www.w3.org/1999/xlink" content-type="dwc:institutional_code" xlink:type="simple">CMNC</named-content>; 5, <named-content xmlns:xlink="http://www.w3.org/1999/xlink" content-type="dwc:institutional_code" xlink:type="simple">CNCI</named-content>; 1, <named-content xmlns:xlink="http://www.w3.org/1999/xlink" content-type="dwc:institutional_code" xlink:type="simple">CUAC</named-content>; 5, <abbrev xmlns:xlink="http://www.w3.org/1999/xlink" content-type="institution" xlink:title="Charles W. O’Brien Insect Collection, Green Valley, Arizona, U.S.A." id="ABBRID0ETRBK" xlink:type="simple">CWOB</abbrev>; 1, <named-content xmlns:xlink="http://www.w3.org/1999/xlink" content-type="dwc:institutional_code" xlink:type="simple">UCFC</named-content>); Bandera Co.: Lost Maples State Natural Area (<named-content xmlns:xlink="http://www.w3.org/1999/xlink" content-type="dwc:verbatimCoordinates" xlink:type="simple"><named-content content-type="geo-json" specific-use="{&#34;type&#34;:&#34;Point&#34;,&#34;coordinates&#34;:[-99.570000,29.820000]}" id="NCID0EASBK" xlink:type="simple">29.82, -99.57</named-content></named-content>), R.S. Anderson, 28–30 Apr 1988, leaf litter (42, <named-content xmlns:xlink="http://www.w3.org/1999/xlink" content-type="dwc:institutional_code" xlink:type="simple">CMNC</named-content>; 1, <named-content xmlns:xlink="http://www.w3.org/1999/xlink" content-type="dwc:institutional_code" xlink:type="simple">CUAC</named-content>; 5, <abbrev xmlns:xlink="http://www.w3.org/1999/xlink" content-type="institution" xlink:title="Charles W. O’Brien Insect Collection, Green Valley, Arizona, U.S.A." id="ABBRID0EPSBK" xlink:type="simple">CWOB</abbrev>); Bandera Co.: Lost Maples State Natural Area (<named-content xmlns:xlink="http://www.w3.org/1999/xlink" content-type="dwc:verbatimCoordinates" xlink:type="simple"><named-content content-type="geo-json" specific-use="{&#34;type&#34;:&#34;Point&#34;,&#34;coordinates&#34;:[-99.570000,29.820000]}" id="NCID0EXSBK" xlink:type="simple">29.82, -99.57</named-content></named-content>), C.E. Carlton, 19 May 2005, forest litter (2, <named-content xmlns:xlink="http://www.w3.org/1999/xlink" content-type="dwc:institutional_code" xlink:type="simple">LSAM</named-content>); Bandera Co.: Lost Maples State Natural Area, East Trail to pond (<named-content xmlns:xlink="http://www.w3.org/1999/xlink" content-type="dwc:verbatimCoordinates" xlink:type="simple"><named-content content-type="geo-json" specific-use="{&#34;type&#34;:&#34;Point&#34;,&#34;coordinates&#34;:[-99.580000,29.820000]}" id="NCID0EETBK" xlink:type="simple">29.82, -99.58</named-content></named-content>), C.W. O’Brien, 9 Mar 2001, sifted mixed hardwood litter (2, <named-content xmlns:xlink="http://www.w3.org/1999/xlink" content-type="dwc:institutional_code" xlink:type="simple">ASUIC</named-content>); Bandera Co.: Lost Maples State Natural Area, Maple Trail (<named-content xmlns:xlink="http://www.w3.org/1999/xlink" content-type="dwc:verbatimCoordinates" xlink:type="simple"><named-content content-type="geo-json" specific-use="{&#34;type&#34;:&#34;Point&#34;,&#34;coordinates&#34;:[-99.570000,29.820000]}" id="NCID0ERTBK" xlink:type="simple">29.82, -99.57</named-content></named-content>), C.W. O’Brien &amp; Gages, 10 Mar 2001, sifted mixed hardwood litter (1, <named-content xmlns:xlink="http://www.w3.org/1999/xlink" content-type="dwc:institutional_code" xlink:type="simple">ASUIC</named-content>); Bandera Co.: Lost Maples State Natural Area (<named-content xmlns:xlink="http://www.w3.org/1999/xlink" content-type="dwc:verbatimCoordinates" xlink:type="simple"><named-content content-type="geo-json" specific-use="{&#34;type&#34;:&#34;Point&#34;,&#34;coordinates&#34;:[-99.570000,29.820000]}" id="NCID0E5TBK" xlink:type="simple">29.82, -99.57</named-content></named-content>), E.G. Riley, 24 Apr 2005, berlese maple forest litter (1, <abbrev xmlns:xlink="http://www.w3.org/1999/xlink" content-type="institution" xlink:title="Edward G. Riley Insect Collection, College Station, Texas, U.S.A." id="ABBRID0EDUBK" xlink:type="simple">EGRC</abbrev>); Bandera Co.: Lost <!--PageBreak-->Maples State Natural Area (<named-content xmlns:xlink="http://www.w3.org/1999/xlink" content-type="dwc:verbatimCoordinates" xlink:type="simple"><named-content content-type="geo-json" specific-use="{&#34;type&#34;:&#34;Point&#34;,&#34;coordinates&#34;:[-99.570000,29.820000]}" id="NCID0ENUBK" xlink:type="simple">29.82, -99.57</named-content></named-content>), E.G. Riley, 11 May 1997, forest litter (2, <abbrev xmlns:xlink="http://www.w3.org/1999/xlink" content-type="institution" xlink:title="Edward G. Riley Insect Collection, College Station, Texas, U.S.A." id="ABBRID0ESUBK" xlink:type="simple">EGRC</abbrev>); Bandera Co.: Lost Maples State Natural Area (<named-content xmlns:xlink="http://www.w3.org/1999/xlink" content-type="dwc:verbatimCoordinates" xlink:type="simple"><named-content content-type="geo-json" specific-use="{&#34;type&#34;:&#34;Point&#34;,&#34;coordinates&#34;:[-99.570000,29.820000]}" id="NCID0E1UBK" xlink:type="simple">29.82, -99.57</named-content></named-content>), E.G. Riley, 27 Mar 1999, forest litter (1, <abbrev xmlns:xlink="http://www.w3.org/1999/xlink" content-type="institution" xlink:title="Edward G. Riley Insect Collection, College Station, Texas, U.S.A." id="ABBRID0E6UBK" xlink:type="simple">EGRC</abbrev>); Bandera Co.: Lost Maples State Natural Area (<named-content xmlns:xlink="http://www.w3.org/1999/xlink" content-type="dwc:verbatimCoordinates" xlink:type="simple"><named-content content-type="geo-json" specific-use="{&#34;type&#34;:&#34;Point&#34;,&#34;coordinates&#34;:[-99.570000,29.820000]}" id="NCID0EHVBK" xlink:type="simple">29.82, -99.57</named-content></named-content>), P.W. Kovarik, 21 Apr 1986, leaf litter (1, <named-content xmlns:xlink="http://www.w3.org/1999/xlink" content-type="dwc:institutional_code" xlink:type="simple">TAMU</named-content>); Bandera Co.: Lost Maples State Natural Area (<named-content xmlns:xlink="http://www.w3.org/1999/xlink" content-type="dwc:verbatimCoordinates" xlink:type="simple"><named-content content-type="geo-json" specific-use="{&#34;type&#34;:&#34;Point&#34;,&#34;coordinates&#34;:[-99.570000,29.820000]}" id="NCID0EUVBK" xlink:type="simple">29.82, -99.57</named-content></named-content>), P.W. Kovarik, 26 Apr 1986, leaf litter (12, <named-content xmlns:xlink="http://www.w3.org/1999/xlink" content-type="dwc:institutional_code" xlink:type="simple">TAMU</named-content>); Bandera Co.: Lost Maples State Natural Area (<named-content xmlns:xlink="http://www.w3.org/1999/xlink" content-type="dwc:verbatimCoordinates" xlink:type="simple"><named-content content-type="geo-json" specific-use="{&#34;type&#34;:&#34;Point&#34;,&#34;coordinates&#34;:[-99.570000,29.820000]}" id="NCID0EBWBK" xlink:type="simple">29.82, -99.57</named-content></named-content>), P.W. Kovarik, 10 May 1986, leaf litter (3, <named-content xmlns:xlink="http://www.w3.org/1999/xlink" content-type="dwc:institutional_code" xlink:type="simple">TAMU</named-content>); Bastrop Co.: Buescher State Park (<named-content xmlns:xlink="http://www.w3.org/1999/xlink" content-type="dwc:verbatimCoordinates" xlink:type="simple"><named-content content-type="geo-json" specific-use="{&#34;type&#34;:&#34;Point&#34;,&#34;coordinates&#34;:[-97.162000,30.041000]}" id="NCID0EOWBK" xlink:type="simple">30.041, -97.162</named-content></named-content>), R.S. Anderson, 3 May 1988, leaf litter berlese (15, <named-content xmlns:xlink="http://www.w3.org/1999/xlink" content-type="dwc:institutional_code" xlink:type="simple">CMNC</named-content>); Bastrop Co.: Buescher State Park (<named-content xmlns:xlink="http://www.w3.org/1999/xlink" content-type="dwc:verbatimCoordinates" xlink:type="simple"><named-content content-type="geo-json" specific-use="{&#34;type&#34;:&#34;Point&#34;,&#34;coordinates&#34;:[-97.162000,30.041000]}" id="NCID0E2WBK" xlink:type="simple">30.041, -97.162</named-content></named-content>), R.S. Anderson, 3 May 1988, leaf litter (1, <named-content xmlns:xlink="http://www.w3.org/1999/xlink" content-type="dwc:institutional_code" xlink:type="simple">CUAC</named-content>); Blanco Co.: Pedernales Falls State Park, Nature Trail (<named-content xmlns:xlink="http://www.w3.org/1999/xlink" content-type="dwc:verbatimCoordinates" xlink:type="simple"><named-content content-type="geo-json" specific-use="{&#34;type&#34;:&#34;Point&#34;,&#34;coordinates&#34;:[-98.256000,30.306000]}" id="NCID0EIXBK" xlink:type="simple">30.306, -98.256</named-content></named-content>), R.S. Anderson, 3 May 1988, oak/elm/juniper litter (10, <named-content xmlns:xlink="http://www.w3.org/1999/xlink" content-type="dwc:institutional_code" xlink:type="simple">CMNC</named-content>); Colorado Co.: 2 mi S Columbus (<named-content xmlns:xlink="http://www.w3.org/1999/xlink" content-type="dwc:verbatimCoordinates" xlink:type="simple"><named-content content-type="geo-json" specific-use="{&#34;type&#34;:&#34;Point&#34;,&#34;coordinates&#34;:[-96.500000,29.600000]}" id="NCID0EVXBK" xlink:type="simple">29.6, -96.5</named-content></named-content>), C.W. O’Brien &amp; G.J. Wibmer, 12 Dec 1984, sifted hardwood litter (1, <named-content xmlns:xlink="http://www.w3.org/1999/xlink" content-type="dwc:institutional_code" xlink:type="simple">ASUIC</named-content>); Colorado Co.: Columbus (<named-content xmlns:xlink="http://www.w3.org/1999/xlink" content-type="dwc:verbatimCoordinates" xlink:type="simple"><named-content content-type="geo-json" specific-use="{&#34;type&#34;:&#34;Point&#34;,&#34;coordinates&#34;:[-96.535300,29.706500]}" id="NCID0ECYBK" xlink:type="simple">29.7065, -96.5353</named-content></named-content>), R.S. Anderson, 17 May 1987, riparian ravine hardwood litter (1, <named-content xmlns:xlink="http://www.w3.org/1999/xlink" content-type="dwc:institutional_code" xlink:type="simple">CUAC</named-content>); Colorado Co.: Columbus (<named-content xmlns:xlink="http://www.w3.org/1999/xlink" content-type="dwc:verbatimCoordinates" xlink:type="simple"><named-content content-type="geo-json" specific-use="{&#34;type&#34;:&#34;Point&#34;,&#34;coordinates&#34;:[-96.535300,29.706500]}" id="NCID0EPYBK" xlink:type="simple">29.7065, -96.5353</named-content></named-content>), R.S. Anderson, 1 Feb 1989, riparian ravine hardwood litter (1, <named-content xmlns:xlink="http://www.w3.org/1999/xlink" content-type="dwc:institutional_code" xlink:type="simple">CUAC</named-content>); Colorado Co.: Columbus (<named-content xmlns:xlink="http://www.w3.org/1999/xlink" content-type="dwc:verbatimCoordinates" xlink:type="simple"><named-content content-type="geo-json" specific-use="{&#34;type&#34;:&#34;Point&#34;,&#34;coordinates&#34;:[-96.534400,29.707200]}" id="NCID0E3YBK" xlink:type="simple">29.7072, -96.5344</named-content></named-content>), R.S. Anderson, 1 Feb 1988, riparian ravine litter (25, <named-content xmlns:xlink="http://www.w3.org/1999/xlink" content-type="dwc:institutional_code" xlink:type="simple">CMNC</named-content>); Colorado Co.: Columbus (<named-content xmlns:xlink="http://www.w3.org/1999/xlink" content-type="dwc:verbatimCoordinates" xlink:type="simple"><named-content content-type="geo-json" specific-use="{&#34;type&#34;:&#34;Point&#34;,&#34;coordinates&#34;:[-96.534400,29.707200]}" id="NCID0EJZBK" xlink:type="simple">29.7072, -96.5344</named-content></named-content>), R.S. Anderson, 22 Mar 1988, riparian ravine litter (8, <named-content xmlns:xlink="http://www.w3.org/1999/xlink" content-type="dwc:institutional_code" xlink:type="simple">CMNC</named-content>); Colorado Co.: Columbus (<named-content xmlns:xlink="http://www.w3.org/1999/xlink" content-type="dwc:verbatimCoordinates" xlink:type="simple"><named-content content-type="geo-json" specific-use="{&#34;type&#34;:&#34;Point&#34;,&#34;coordinates&#34;:[-96.534400,29.707200]}" id="NCID0EWZBK" xlink:type="simple">29.7072, -96.5344</named-content></named-content>), R.S. Anderson, 4 Nov 1988, riparian ravine litter (33, <named-content xmlns:xlink="http://www.w3.org/1999/xlink" content-type="dwc:institutional_code" xlink:type="simple">CMNC</named-content>); Colorado Co.: Columbus (<named-content xmlns:xlink="http://www.w3.org/1999/xlink" content-type="dwc:verbatimCoordinates" xlink:type="simple"><named-content content-type="geo-json" specific-use="{&#34;type&#34;:&#34;Point&#34;,&#34;coordinates&#34;:[-96.534400,29.707200]}" id="NCID0ED1BK" xlink:type="simple">29.7072, -96.5344</named-content></named-content>), R.S. Anderson, 21 Feb 1989, riparian ravine litter (10 <abbrev xmlns:xlink="http://www.w3.org/1999/xlink" content-type="institution" xlink:title="The Natural History Museum, London, England" id="ABBRID0EI1BK" xlink:type="simple">BMNH</abbrev>; 31, <named-content xmlns:xlink="http://www.w3.org/1999/xlink" content-type="dwc:institutional_code" xlink:type="simple">CMNC</named-content>; 1, <named-content xmlns:xlink="http://www.w3.org/1999/xlink" content-type="dwc:institutional_code" xlink:type="simple">CUAC</named-content>; 10 <abbrev xmlns:xlink="http://www.w3.org/1999/xlink" content-type="institution" xlink:title="Charles W. O’Brien Insect Collection, Green Valley, Arizona, U.S.A." id="ABBRID0EX1BK" xlink:type="simple">CWOB</abbrev>; 10, <named-content xmlns:xlink="http://www.w3.org/1999/xlink" content-type="dwc:institutional_code" xlink:type="simple">TAMU</named-content>; 5, <named-content xmlns:xlink="http://www.w3.org/1999/xlink" content-type="dwc:institutional_code" xlink:type="simple">TMMC</named-content>; 10 <named-content xmlns:xlink="http://www.w3.org/1999/xlink" content-type="dwc:institutional_code" xlink:type="simple">USNM</named-content>); Colorado Co.: Columbus (<named-content xmlns:xlink="http://www.w3.org/1999/xlink" content-type="dwc:verbatimCoordinates" xlink:type="simple"><named-content content-type="geo-json" specific-use="{&#34;type&#34;:&#34;Point&#34;,&#34;coordinates&#34;:[-96.535300,29.706500]}" id="NCID0EO2BK" xlink:type="simple">29.7065, -96.5353</named-content></named-content>), C.V. Riley, 24 Aug 1929 (1, <abbrev xmlns:xlink="http://www.w3.org/1999/xlink" content-type="institution" xlink:title="Charles W. O’Brien Insect Collection, Green Valley, Arizona, U.S.A." id="ABBRID0ET2BK" xlink:type="simple">CWOB</abbrev>); Fort Bend Co.: Brazos Bend State Park (<named-content xmlns:xlink="http://www.w3.org/1999/xlink" content-type="dwc:verbatimCoordinates" xlink:type="simple"><named-content content-type="geo-json" specific-use="{&#34;type&#34;:&#34;Point&#34;,&#34;coordinates&#34;:[-95.630000,29.370000]}" id="NCID0E22BK" xlink:type="simple">29.37, -95.63</named-content></named-content>), B. Raber &amp; E.G. Riley, 15 Jun 2000, FIT (1, <abbrev xmlns:xlink="http://www.w3.org/1999/xlink" content-type="institution" xlink:title="Edward G. Riley Insect Collection, College Station, Texas, U.S.A." id="ABBRID0EA3BK" xlink:type="simple">EGRC</abbrev>); Travis Co.: Austin, Mayfield Park (<named-content xmlns:xlink="http://www.w3.org/1999/xlink" content-type="dwc:verbatimCoordinates" xlink:type="simple"><named-content content-type="geo-json" specific-use="{&#34;type&#34;:&#34;Point&#34;,&#34;coordinates&#34;:[-97.771000,30.312600]}" id="NCID0EI3BK" xlink:type="simple">30.3126, -97.771</named-content></named-content>), R. Jones, 15 Apr 1989, leaf litter (10, <named-content xmlns:xlink="http://www.w3.org/1999/xlink" content-type="dwc:institutional_code" xlink:type="simple">CMNC</named-content>); Travis Co.: Austin, Brackenridge Field Lab (<named-content xmlns:xlink="http://www.w3.org/1999/xlink" content-type="dwc:verbatimCoordinates" xlink:type="simple"><named-content content-type="geo-json" specific-use="{&#34;type&#34;:&#34;Point&#34;,&#34;coordinates&#34;:[-97.778000,30.284000]}" id="NCID0EV3BK" xlink:type="simple">30.284, -97.778</named-content></named-content>), E.G. Riley, 10 Feb 1996, berlese rotten pecan log (1, <abbrev xmlns:xlink="http://www.w3.org/1999/xlink" content-type="institution" xlink:title="Edward G. Riley Insect Collection, College Station, Texas, U.S.A." id="ABBRID0E13BK" xlink:type="simple">EGRC</abbrev>).</p><p>Excluded from type series: <bold>ALABAMA</bold>: Dale Co.: Fort Rucker Military Reserve (<named-content xmlns:xlink="http://www.w3.org/1999/xlink" content-type="dwc:verbatimCoordinates" xlink:type="simple"><named-content content-type="geo-json" specific-use="{&#34;type&#34;:&#34;Point&#34;,&#34;coordinates&#34;:[-85.720000,31.290000]}" id="NCID0EG4BK" xlink:type="simple">31.29, -85.72</named-content></named-content>), R. Turnbow, 31 Mar 1993, leaf litter (1, <named-content xmlns:xlink="http://www.w3.org/1999/xlink" content-type="dwc:institutional_code" xlink:type="simple">CMNC</named-content>); Dale Co.: Fort Rucker Military Reserve (<named-content xmlns:xlink="http://www.w3.org/1999/xlink" content-type="dwc:verbatimCoordinates" xlink:type="simple"><named-content content-type="geo-json" specific-use="{&#34;type&#34;:&#34;Point&#34;,&#34;coordinates&#34;:[-85.720000,31.290000]}" id="NCID0ET4BK" xlink:type="simple">31.29, -85.72</named-content></named-content>), R. Turnbow, 27 Sep 1991, leaf litter (1, <named-content xmlns:xlink="http://www.w3.org/1999/xlink" content-type="dwc:institutional_code" xlink:type="simple">CMNC</named-content>); Dale Co.: Fort Rucker (<named-content xmlns:xlink="http://www.w3.org/1999/xlink" content-type="dwc:verbatimCoordinates" xlink:type="simple"><named-content content-type="geo-json" specific-use="{&#34;type&#34;:&#34;Point&#34;,&#34;coordinates&#34;:[-85.711000,31.349000]}" id="NCID0EA5BK" xlink:type="simple">31.349, -85.711</named-content></named-content>), R.H. Turnbow, Jr., 27 Oct 2001 (1, <abbrev xmlns:xlink="http://www.w3.org/1999/xlink" content-type="institution" xlink:title="Charles W. O’Brien Insect Collection, Green Valley, Arizona, U.S.A." id="ABBRID0EF5BK" xlink:type="simple">CWOB</abbrev>). <bold>FLORIDA</bold>: Gadsden Co.: 4 mi SE Havana, junction Co. Rd. 153 &amp; Ochlokonee River (<named-content xmlns:xlink="http://www.w3.org/1999/xlink" content-type="dwc:verbatimCoordinates" xlink:type="simple"><named-content content-type="geo-json" specific-use="{&#34;type&#34;:&#34;Point&#34;,&#34;coordinates&#34;:[-84.360000,30.580000]}" id="NCID0EP5BK" xlink:type="simple">30.58, -84.36</named-content></named-content>), C.W. O’Brien &amp; G.B. Marshall, 23 Mar 2001, sifted hardwood litter (1, <named-content xmlns:xlink="http://www.w3.org/1999/xlink" content-type="dwc:institutional_code" xlink:type="simple">ASUIC</named-content>; 3, <abbrev xmlns:xlink="http://www.w3.org/1999/xlink" content-type="institution" xlink:title="Charles W. O’Brien Insect Collection, Green Valley, Arizona, U.S.A." id="ABBRID0EZ5BK" xlink:type="simple">CWOB</abbrev>); Gilchrist Co.: Hart Springs (<named-content xmlns:xlink="http://www.w3.org/1999/xlink" content-type="dwc:verbatimCoordinates" xlink:type="simple"><named-content content-type="geo-json" specific-use="{&#34;type&#34;:&#34;Point&#34;,&#34;coordinates&#34;:[-82.951000,29.675000]}" id="NCID0EB6BK" xlink:type="simple">29.675, -82.951</named-content></named-content>), L.R. Davis Jr., 23 Apr 1993 (1, <abbrev xmlns:xlink="http://www.w3.org/1999/xlink" content-type="institution" xlink:title="Charles W. O’Brien Insect Collection, Green Valley, Arizona, U.S.A." id="ABBRID0EG6BK" xlink:type="simple">CWOB</abbrev>); Jackson Co.: Florida Caverns State Park (<named-content xmlns:xlink="http://www.w3.org/1999/xlink" content-type="dwc:verbatimCoordinates" xlink:type="simple"><named-content content-type="geo-json" specific-use="{&#34;type&#34;:&#34;Point&#34;,&#34;coordinates&#34;:[-85.225000,30.812000]}" id="NCID0EO6BK" xlink:type="simple">30.812, -85.225</named-content></named-content>), P.E. Skelley, 8 Apr 1994, leaf litter around rock outcroppings, cave area (4, <named-content xmlns:xlink="http://www.w3.org/1999/xlink" content-type="dwc:institutional_code" xlink:type="simple">CMNC</named-content>; 2, <abbrev xmlns:xlink="http://www.w3.org/1999/xlink" content-type="institution" xlink:title="Charles W. O’Brien Insect Collection, Green Valley, Arizona, U.S.A." id="ABBRID0EY6BK" xlink:type="simple">CWOB</abbrev>; 3 <named-content xmlns:xlink="http://www.w3.org/1999/xlink" content-type="dwc:institutional_code" xlink:type="simple">FSCA</named-content>); Liberty Co.: TNC Apalachicola Bluffs &amp; Ravines Preserve, Travelers Tract (<named-content xmlns:xlink="http://www.w3.org/1999/xlink" content-type="dwc:verbatimCoordinates" xlink:type="simple"><named-content content-type="geo-json" specific-use="{&#34;type&#34;:&#34;Point&#34;,&#34;coordinates&#34;:[-84.980000,30.460000]}" id="NCID0EFACK" xlink:type="simple">30.46, -84.98</named-content></named-content>), P.E. Skelley, 23 Mar 1996, leaf litter (3, <named-content xmlns:xlink="http://www.w3.org/1999/xlink" content-type="dwc:institutional_code" xlink:type="simple">ASUIC</named-content>); Liberty Co.: Okaloosa Co.: Milligan (<named-content xmlns:xlink="http://www.w3.org/1999/xlink" content-type="dwc:verbatimCoordinates" xlink:type="simple"><named-content content-type="geo-json" specific-use="{&#34;type&#34;:&#34;Point&#34;,&#34;coordinates&#34;:[-86.640000,30.752000]}" id="NCID0ESACK" xlink:type="simple">30.752, -86.64</named-content></named-content>), G.B. Marshall, 21 Apr 1977 (2, <abbrev xmlns:xlink="http://www.w3.org/1999/xlink" content-type="institution" xlink:title="Charles W. O’Brien Insect Collection, Green Valley, Arizona, U.S.A." id="ABBRID0EXACK" xlink:type="simple">CWOB</abbrev>); Torreya State Park (<named-content xmlns:xlink="http://www.w3.org/1999/xlink" content-type="dwc:verbatimCoordinates" xlink:type="simple"><named-content content-type="geo-json" specific-use="{&#34;type&#34;:&#34;Point&#34;,&#34;coordinates&#34;:[-84.960000,30.560000]}" id="NCID0E6ACK" xlink:type="simple">30.56, -84.96</named-content></named-content>), R. Turnbow, 25 Jun-8 Jul 1989, pitfall (2, <named-content xmlns:xlink="http://www.w3.org/1999/xlink" content-type="dwc:institutional_code" xlink:type="simple">FSCA</named-content>); Liberty Co.: Torreya State Park (<named-content xmlns:xlink="http://www.w3.org/1999/xlink" content-type="dwc:verbatimCoordinates" xlink:type="simple"><named-content content-type="geo-json" specific-use="{&#34;type&#34;:&#34;Point&#34;,&#34;coordinates&#34;:[-84.960000,30.560000]}" id="NCID0EMBCK" xlink:type="simple">30.56, -84.96</named-content></named-content>), C.W. O’Brien &amp; G.B. Marshall, 23 Mar 2001, berlese beech litter (2, <abbrev xmlns:xlink="http://www.w3.org/1999/xlink" content-type="institution" xlink:title="Charles W. O’Brien Insect Collection, Green Valley, Arizona, U.S.A." id="ABBRID0ERBCK" xlink:type="simple">CWOB</abbrev>). <bold>GEORGIA</bold>: Tatnall Co.: Big Hammock Natural Area, 19.3 km. S.W. Glennville (<named-content xmlns:xlink="http://www.w3.org/1999/xlink" content-type="dwc:verbatimCoordinates" xlink:type="simple"><named-content content-type="geo-json" specific-use="{&#34;type&#34;:&#34;Point&#34;,&#34;coordinates&#34;:[-82.058000,31.863000]}" id="NCID0E2BCK" xlink:type="simple">31.863, -82.058</named-content></named-content>), C.W. O’Brien &amp; P. Kovarik, 20 Mar 1999, live oak, mixed hardwood litter (1, <abbrev xmlns:xlink="http://www.w3.org/1999/xlink" content-type="institution" xlink:title="Charles W. O’Brien Insect Collection, Green Valley, Arizona, U.S.A." id="ABBRID0EACCK" xlink:type="simple">CWOB</abbrev>).</p><!--PageBreak--></tp:treatment-sec><tp:treatment-sec><!--Section generated to contain objects referenced in tp:taxon-treatment.--><fig id="F9" position="float" orientation="portrait"><label>Figure 9.</label><caption><p>Records of <italic><tp:taxon-name><tp:taxon-name-part taxon-name-part-type="genus" reg="Eurhoptus">Eurhoptus</tp:taxon-name-part><tp:taxon-name-part taxon-name-part-type="species" reg="imbricatus">imbricatus</tp:taxon-name-part></tp:taxon-name></italic> and <italic><tp:taxon-name><tp:taxon-name-part taxon-name-part-type="genus" reg="Eurhoptus">E.</tp:taxon-name-part><tp:taxon-name-part taxon-name-part-type="species" reg="cariniventris">cariniventris</tp:taxon-name-part></tp:taxon-name></italic>.</p></caption><graphic xmlns:xlink="http://www.w3.org/1999/xlink" xlink:href="zookeys-787-037-g009.jpg" position="float" orientation="portrait" xlink:type="simple" id="oo_232384.jpg"/></fig></tp:treatment-sec><ref-list><ref id="B5"><mixed-citation xmlns:xlink="http://www.w3.org/1999/xlink" xlink:type="simple"><person-group><name name-style="western"><surname>Blatchley</surname><given-names>WS</given-names></name><name name-style="western"><surname>Leng</surname><given-names>CW</given-names></name></person-group> (<year>1916</year>) <source><tp:taxon-name><tp:taxon-name-part taxon-name-part-type="genus">Rhynchophora</tp:taxon-name-part></tp:taxon-name> or weevils of North Eastern America.</source><publisher-name>The Nature Publishing Co.</publisher-name>, <publisher-loc>Indianapolis</publisher-loc>, <size units="page">682 pp</size>. Illus. <ext-link xlink:type="simple" ext-link-type="doi" xlink:href="10.5962/bhl.title.1557">https://doi.org/10.5962/bhl.title.1557</ext-link></mixed-citation></ref><ref id="B14"><mixed-citation xmlns:xlink="http://www.w3.org/1999/xlink" xlink:type="simple"><person-group><name name-style="western"><surname>Kissinger</surname><given-names>DG</given-names></name></person-group> (<year>1964</year>) <source><tp:taxon-name><tp:taxon-name-part taxon-name-part-type="family">Curculionidae</tp:taxon-name-part></tp:taxon-name> of America north of Mexico: A key to the genera.</source><publisher-name>Taxonomic Publications</publisher-name>, <publisher-loc>South Lancaster</publisher-loc>, <size units="page">143 pp</size>.</mixed-citation></ref><ref id="B18"><mixed-citation xmlns:xlink="http://www.w3.org/1999/xlink" xlink:type="simple"><person-group><name name-style="western"><surname>Papp</surname><given-names>CS</given-names></name></person-group> (<year>1979</year>) <source>An illustrated catalog of the <tp:taxon-name><tp:taxon-name-part taxon-name-part-type="subfamily">Cryptorhynchinae</tp:taxon-name-part></tp:taxon-name> of the New World with generic descriptions, references to the literature and deposition of type material (<tp:taxon-name><tp:taxon-name-part taxon-name-part-type="order">Coleoptera</tp:taxon-name-part></tp:taxon-name>: <tp:taxon-name><tp:taxon-name-part taxon-name-part-type="family">Curculionidae</tp:taxon-name-part></tp:taxon-name>).</source><publisher-name>California Department of Food and Agriculture</publisher-name>, <publisher-loc>Division of Plant Industry, Lab Services Entomology</publisher-loc>, <size units="page">467 pp</size>.</mixed-citation></ref><ref id="B17"><mixed-citation xmlns:xlink="http://www.w3.org/1999/xlink" xlink:type="simple"><person-group><name name-style="western"><surname>O’Brien</surname><given-names>CW</given-names></name><name name-style="western"><surname>Wibmer</surname><given-names>GJ</given-names></name></person-group> (<year>1982</year>) <article-title>Annotated checklist of the weevils (<tp:taxon-name><tp:taxon-name-part taxon-name-part-type="family">Curculionidae</tp:taxon-name-part></tp:taxon-name><italic>sensu lato)</italic> of North America, Central America, and the West Indies (<tp:taxon-name><tp:taxon-name-part taxon-name-part-type="order">Coleoptera</tp:taxon-name-part></tp:taxon-name>: <tp:taxon-name><tp:taxon-name-part taxon-name-part-type="superfamily">Curculionoidea</tp:taxon-name-part></tp:taxon-name>).</article-title><source>Memoirs of the American Entomological Institute</source><volume>34</volume>: <fpage>1</fpage>–<lpage>382</lpage>.</mixed-citation></ref><ref id="B9"><mixed-citation xmlns:xlink="http://www.w3.org/1999/xlink" xlink:type="simple"><person-group><name name-style="western"><surname>Downie</surname><given-names>NM</given-names></name><name name-style="western"><surname>Arnett</surname><given-names>Jr RH</given-names></name></person-group> (<year>1996</year>) The Beetles of Northeastern North America. Volume II. <tp:taxon-name><tp:taxon-name-part taxon-name-part-type="suborder">Polyphaga</tp:taxon-name-part></tp:taxon-name>. Series Bostrychiformia through <tp:taxon-name><tp:taxon-name-part taxon-name-part-type="superfamily">Curculionoidea</tp:taxon-name-part></tp:taxon-name>. The Sandhill Crane Press, Gainesville, Florida, 891–1721.</mixed-citation></ref><ref id="B1"><mixed-citation xmlns:xlink="http://www.w3.org/1999/xlink" xlink:type="simple"><person-group><name name-style="western"><surname>Alonso-Zarazaga</surname><given-names>MA</given-names></name><name name-style="western"><surname>Lyal</surname><given-names>CHC</given-names></name></person-group> (<year>1999</year>) A World Catalogue of Families and Genera of <tp:taxon-name><tp:taxon-name-part taxon-name-part-type="superfamily">Curculionoidea</tp:taxon-name-part></tp:taxon-name> (<tp:taxon-name><tp:taxon-name-part taxon-name-part-type="class">Insecta</tp:taxon-name-part></tp:taxon-name>: <tp:taxon-name><tp:taxon-name-part taxon-name-part-type="order">Coleoptera</tp:taxon-name-part></tp:taxon-name>) (Excepting <tp:taxon-name><tp:taxon-name-part taxon-name-part-type="family">Scolytidae</tp:taxon-name-part></tp:taxon-name> and <tp:taxon-name><tp:taxon-name-part taxon-name-part-type="family">Platypodidae</tp:taxon-name-part></tp:taxon-name>). Entomopraxis, 315 pp.</mixed-citation></ref><ref id="B2"><mixed-citation xmlns:xlink="http://www.w3.org/1999/xlink" xlink:type="simple"><person-group><name name-style="western"><surname>Anderson</surname><given-names>RS</given-names></name></person-group> (<year>2002</year>) Chapter 131. <tp:taxon-name><tp:taxon-name-part taxon-name-part-type="family">Curculionidae</tp:taxon-name-part></tp:taxon-name>. In: Arnett Jr. RH, Thomas MC, Skelley P (Eds) American Beetles Volume 2. CRC Press, 722–815.</mixed-citation></ref></ref-list></tp:taxon-treatment>
